# Supplementary material for: A Decade of Pollen Phosphoproteomics
Source: Int J Mol Sci. 2021 Nov 11;22(22):12212. doi: 10.3390/ijms222212212 (PMC8619407; doi:10.3390/ijms222212212)
Supplement: Supplementary file 1 [file ijms-22-12212-s001.zip]

Archive with 2 entries (2 files):
- tab_S1.xlsx
- tab_S2.xlsx
