# Supplementary material for: A Decade of Pollen Phosphoproteomics
Source: Int J Mol Sci. 2021 Nov 11;22(22):12212. doi: 10.3390/ijms222212212 (PMC8619407; doi:10.3390/ijms222212212)
Supplement: Supplementary file 1 [file ijms-22-12212-s001.zip › tab_S1.xlsx]

## Sheet: A. thaliana vs. maize
Table of phophoproteins or their homologues shared in pollen datasets from A.thaliana and Z.mays
AGI	Description from TAIR	Gene Symbol
AT1G66680	unknown function	(AR401)
AT1G17720	type 2A protein serine/threonine phosphatase 55 kDa B	(ATB BETA)
AT2G30240	Encodes a plasma membrane localized potassium transporter.	(ATCHX13)
AT1G53165	Protein kinase superfamily protein	(ATMAP4K ALPHA1)
AT1G18150	Encodes mitogen-activated protein kinase 8 (MPK8). MPK8 connects protein phosphorylation, Ca2+, and ROS in the wound-signaling pathway.	(ATMPK8)
AT1G49340	Encodes a phosphatidylinositol 4-kinase that is expressed in inflorescences and shoots.	(ATPI4K ALPHA)
AT4G16830	Encodes a perinuclear and cytoplasmically localized mRNA binding protein. AtRGGA is likely involved in stress responsivness. It is induced by salt and osmotic stress and loss of function mutations are more sensitive to stress. The mRNA is cell-to-cell mobile.	(ATRGGA)
AT2G17980	member of SLY1 Gene Family The mRNA is cell-to-cell mobile.	(ATSLY1)
AT1G15690	Encodes a H(+)-translocating (pyrophosphate-energized) inorganic pyrophosphatase (H(+)-PPase; EC 3.6.1.1) located in the vacuolar membrane. Expression is found in all tissues examined, including meristems and floral organ primordium. Expression is particularly enhanced in pollen, and is repressed by light. Over expression and loss of function phenotypes suggest AVP1 is involved in regulation of a…	(AVP1)
AT1G59650	Encodes CW14.	(CW14)
AT1G18070	Translation elongation factor EF1A/initiation factor IF2gamma family protein	(EF-1alpha)
AT1G76810	eukaryotic translation initiation factor 2 (eIF-2) family protein	(EIF5B1)
AT3G16630	Kinesin-13A localized to entire Golgi stacks. Involved in trichome development.	(KINESIN-13A)
AT1G30050	tropomyosin	(MADA3)
AT2G30530	zinc finger CCCH domain protein	(MADA4)
AT5G03630	Pyridine nucleotide-disulfide oxidoreductase family protein	(MDAR2)
AT1G04300	Encodes MUSE13, a TRAF domain protein. Regulates the turnover of nucleotide-binding domain and leucine-rich repeat-containing (NLR) immune receptors SNC1 and RPS2. Loss of both MUSE13 and MUSE14 leads to enhanced pathogen resistance, NLR accumulation, and autoimmunity.In addition, MUSE13/14 physically interact with ATG6 and appear to regulate ATG6 ubiquitination and thus formation of autophagosom…	(MUSE13)
AT5G43560	Encodes MUSE14, a TRAF domain protein. Regulates the turnover of nucleotide-binding domain and leucine-rich repeat-containing (NLR) immune receptors SNC1 and RPS2. Loss of both MUSE13 and MUSE14 leads to enhanced pathogen resistance, NLR accumulation, and autoimmunity. In addition, MUSE13/14 physically interact with ATG6 and appear to regulate ATG6 ubiquitination and thus formation of autophagoso…	(MUSE14)
AT5G18420	CCR4-NOT transcription complex subunit	(NOT11)
AT5G18230	transcription regulator NOT2/NOT3/NOT5 family protein	(NOT3)
AT3G61690	Putative TNAase	(NTP8)
AT4G31880	One of 5 PO76/PDS5 cohesion cofactor orthologs of Arabidopsis.	(PDS5C)
AT5G54430	Contains a universal stress protein domain. Protein is phosphorylated in response to Phytophthora infestans zoospores and xylanase.	(PHOS32)
AT4G11740	Isolated as a suppressor of a dominant mutant in the Ara4 gene that was expressed in yeast ypt1 mutant strains. A novel protein with a small region of similarity to coil-coiled domain of yeast VSP27 protein.	(SAY1)
AT3G63460	Together with SEC31A a component of the coat protein complex II (COPII) which promotes the formation of transport vesicles from the endoplasmic reticulum (ER).	(SEC31B)
AT3G62240	RING/U-box superfamily protein	(SRH1)
AT2G30880	Pleckstrin homology (PH) domain-containing protein	(SWAP70)
AT5G11040	Encodes a tethering factor required for cell plate biogenesis.	(TRS120)
AT3G58730	Member of V-ATPase family. Vacuolar-type H + -ATPase (V-ATPase) is a multisubunit proton pump located on the endomembranes.	(VHA-D)
AT3G19770	Guanine nucleotide exchange factor VPS9a. Can activate all Rab5 members to GTP-bound forms in vitro. Required for embryogenesis. Regulates the localization of ARA7 and ARA6. Involved in postembryonic root development.	(VPS9A)
AT1G08730	Encodes a class XI myosin that is involved in organelle motility, actin organization, and optimal growth of pollen tubes.	(XIC)
AT1G54560	Encodes a class XI myosin that is involved in organelle motility, actin organization, and optimal growth of pollen tubes.	(XIE)
AT3G58160	Class XI myosin gene expressed in flowers from 4-6 week old plants and leaves from 3 week old plants	(XIJ)
AT4G21160	ADP-ribosylation factor GTPase-activating protein containing zinc finger and C2 domains and a novel PI-3-P-binding protein region. Binds PI-3-P. Highest expression levels in flowering tissue, rosettes and roots. A member of ARF GAP domain (AGD), A thaliana has 15 members, grouped into four classes.	(ZAC)
AT1G09780	Encodes a 2,3-biphosphoglycerate-independent phosphoglycerate mutase that is involved in pollen development and stomatal movement.	2,3-BIPHOSPHOGLYCERATE-INDEPENDENT PHOSPHOGLYCERATE MUTASE 1 (iPGAM1)
AT5G04510	Encodes 3-phosphoinositide-dependent protein kinase that contains pleckstrin homology domain and binds 3-phosphoinositides. It activates the protein kinase AGC2-1 in a phosphatidic acid dependent manner. Phosphorylates S6K1. Interacts with PID, and transphosphorylation by PDK1 increases PID autophosphorylation. The mRNA is cell-to-cell mobile.	3'-PHOSPHOINOSITIDE-DEPENDENT PROTEIN KINASE 1 (PDK1)
AT3G10540	master regulator of AGC kinases	3'-PHOSPHOINOSITIDE-DEPENDENT PROTEIN KINASE 2 (PDK2)
AT1G01100	Co-orthologous gene of large ribosomal subunit protein RPP1.	60S ACIDIC RIBOSOMAL PROTEIN P1-1 (RPP1A)
AT5G36880	Encodes a plastidic acetyl-coA synthetase. This enzyme plays a role in converting acetate to acetyl-coA in the plastids. It does not appear to be a major contributor to fatty acid biosynthesis based on mutant phenotypes. The enzyme seems to act as a monomer and may play an important role in preventing the toxic accumulation of fermentation products including acetaldehyde, acetate, and ethanol. It…	ACETYL-COA SYNTHETASE (ACS)
AT3G05420	Acyl-CoA binding protein with high affinity for oleoyl-CoA. Expressed in all plant organs. Involved in fatty acid transport. Plays a role in determining seed oil content.	ACYL-COA BINDING PROTEIN 4 (ACBP4)
AT5G27630	Acyl-CoA binding protein with high affinity for oleoyl-CoA. Expressed in all plant organs. Involved in fatty acid transport. Plays a role in determining seed oil content.	ACYL-COA BINDING PROTEIN 5 (ACBP5)
AT3G12690	Encodes a putative serine/threonine kinase It is expressed specifically in pollen and appears to function redundantly with AGC1.7 to regulate polarized growth of pollen tubes.	AGC KINASE 1.5 (AGC1.5)
AT1G79250	AGC kinase 1.7	AGC KINASE 1.7 (AGC1.7)
AT5G22770	AP-2 complex subunit alpha-1. Part of endomembrane trafficking system.	ALPHA-ADAPTIN (alpha-ADR)
AT1G62020	Member of the Coat Protein I (COPI) complex is a seven-subunit coatomer complex consisting of the &#945;, &#946;, &#946;&#8242;, &#947;, &#948;, &#949;, and &#950; proteins. COPI is required for retrograde transport from the Golgi to the endoplasmic reticulum, Golgi maintenance, and cell plate formation. Required for the acceptance of compatible pollen.	ALPHA1 COAT PROTEIN (alpha1-COP)
AT1G68370	DnaJ-like protein with homology to coiled coils found in cytoskeleton-interacting proteins.	ALTERED RESPONSE TO GRAVITY 1 (ARG1)
AT3G01310	Encodes a functional VIP1/PPIP5K-type ATP-grasp kinase that is involved in both InsP6 to InsP7 conversion and InsP7 to InsP8 conversion, producing the InsP8 cofactor of the ASK1-COI1-JAZ-jasmonate co-receptor complex. It is the major isoform in plants, is required for jasmonate-dependent defenses, and plays an important role in plant defenses against necrotrophic fungi and insect herbivores.	ARABIDOPSIS HOMOLOG OF YEAST VIP1 1 (ATVIP1)
AT5G15070	Encodes a functional VIP1/PPIP5K-type ATP-grasp kinase that is involved in both InsP6 to InsP7 conversion and InsP7 to InsP8 conversion. It is the minor isoform in plants and is expressed in pollen.	ARABIDOPSIS HOMOLOG OF YEAST VIP1 2 (ATVIP2)
AT1G20760	EH domain containing protein.	ARABIDOPSIS THALIANA EH DOMAIN CONTAINING PROTEIN 1 (ATEH1)
AT1G21630	TPLATE Adaptor complex subunit.	ARABIDOPSIS THALIANA EH DOMAIN CONTAINING PROTEIN 2 (ATEH2)
AT1G08680	A member of ARF GAP domain (AGD), A thaliana has 15 members, grouped into four classes. AGD14 belongs to the class 4, together with AGD15.	ARF GAP-LIKE ZINC FINGER-CONTAINING PROTEIN ZIGA4 (ZIGA4)
AT3G53710	A member of ARF GAP domain (AGD), A thaliana has 15 members, grouped into four classes.	ARF-GAP DOMAIN 6 (AGD6)
AT2G37550	A member of ARF GAP domain (AGD), A thaliana has 15 members, grouped into four classes.	ARF-GAP DOMAIN 7 (AGD7)
AT4G17890	A member of ARF GAP domain (AGD), A thaliana has 15 members, grouped into four classes.	ARF-GAP DOMAIN 8 (AGD8)
AT5G46750	A member of ARF GAP domain (AGD), A thaliana has 15 members, grouped into four classes. The mRNA is cell-to-cell mobile.	ARF-GAP DOMAIN 9 (AGD9)
AT5G65010	Encodes asparagine synthetase (ASN2).	ASPARAGINE SYNTHETASE 2 (ASN2)
AT2G32980	HAUS augmin-like complex subunit	AUGMIN SUBUNIT 2 (AUG2)
AT3G21180	one of the type IIB calcium pump isoforms. encodes an autoinhibited Ca(2+)-ATPase that contains an N-terminal calmodulin binding autoinhibitory domain.	AUTOINHIBITED CA(2+)-ATPASE 9 (ACA9)
AT3G62770	Required for autophagosome formation during nutrient deprivation and senescence, promotes pexophagy during seedling development.	AUTOPHAGY 18A (ATG18a)
AT4G12780	Negative regulation of growth and endocytosis, most likely as a result of inhibition of the recruitment of clathrin to endocytic pits. Overexpression inhbits recruitment of clathrin resulting in negative regulation of endocytosis and developmental arrest.	AUXILIN-LIKE1 (AUXILIN-LIKE1)
AT4G12770	Negative regulation of growth and endocytosis, most likely as a result of inhibition of the recruitment of clathrin to endocytic pits.	AUXILIN-LIKE2 (AUXILIN-LIKE2)
AT1G16270	kinase superfamily with octicosapeptide/Phox/Bem1p domain-containing protein	B4 RAF-LIKE PROTEIN KINASE (B4)
AT3G19950	RING/U-box superfamily protein	BCA2A ZINC FINGER ATL 8 (BTL08)
AT2G45540	WD-40 repeat family protein / beige-like protein	BEACH-DOMAIN HOMOLOG C2 (BCHC2)
AT3G60860	Encodes one of the functionally redundant ARF guanine-nucleotide exchange factors (ARF-GEFs). Functions as regulators of post-Golgi trafficking. The mRNA is cell-to-cell mobile.	BIG2 (BIG2)
AT5G16840	Binds to ACD11 and fungal elicitor RxLR207. Regulates ROS mediated defense response.	BINDING PARTNER OF ACD11 1 (BPA1)
AT5G04430	Gene model AT5G04430.1 produces active protein. (BTS1S). Binds to ToMV genomic RNA and prevents viral multiplication.	BINDING TO TOMV RNA 1L (LONG FORM) (BTR1L)
AT2G21480	BUSP2 plays a smaller role than BUSP1 in pollen tube growth. bups1/2 double mutants have reduced feritlity due to premature rupture of pollen tubes before they reach the ovule but single busp2 mutants are fertile. BUSP2 interacts with RALF4/19 peptide ligands and ANX1/2 receptors. BUPS/ANX signaling may regulate and promote pollen tube growth.	BUDDHAS PAPER SEAL 2 (BUPS2)
AT1G35670	Encodes a Ca(2+)-dependent, calmodulin-independent protein kinase that is rapidly induced by drought and high-salt stress but not by low-temperature stress or heat stress. Positive regulator of ABA signaling. Phosphorylates ABA responsive transcription factors ABF1 and ABF4.	CALCIUM-DEPENDENT PROTEIN KINASE 2 (CDPK2)
AT4G09570	Encodes a member of Calcium Dependent Protein Kinase (CDPK) gene family.Positive regulator of ABA signaling. Phosphorylates ABA responsive transcription factors ABF1 and ABF4.	CALCIUM-DEPENDENT PROTEIN KINASE 4 (CPK4)
AT1G24620	Encodes a EF-hand calcium-binding protein family member. Mutants exhibit longer root hairs under phosphate-deficient conditions.	CALMODULIN LIKE 25 (CML25)
AT4G20780	Calcium sensor involved in trichome branching.	CALMODULIN LIKE 42 (CML42)
AT5G44460	Calcium sensor.	CALMODULIN LIKE 43 (CML43)
AT5G44200	Encodes a nuclear cap-binding protein that forms a heterodimeric complex with ABH1 (ATCBP80) and is likely to participate in RNA metabolism. Its mRNA is ubiquitously expressed.Loss of function mutations suggest a role in processing of pri-miRNA and mRNA splicing.	CAP-BINDING PROTEIN 20 (CBP20)
AT4G26100	Encodes a member of the casein kinase 1 protein family that is expressed in punctate particles at the cell periphery suggesting possible plasmodesmatal localization (member of CKL-B group).	CASEIN KINASE 1 (CK1)
AT5G57015	Member of CKL gene family (member of CKL-B group).	CASEIN KINASE I-LIKE 12 (ckl12)
AT1G65320	Cystathionine beta-synthase (CBS) family protein	CBS DOMAIN CONTAINING PROTEIN 6 (CBSX6)
AT4G28980	Encodes a CDK-activating kinase that regulates root initial cell differentiation. Phosphorylates CDKD2 and CDKD3, but not CDKD1. Controls CDK activities and basal transcription.	CDK-ACTIVATING KINASE 1AT (CAK1AT)
AT3G58750	Encodes a peroxisomal citrate synthase that is expressed throughout seedling and shoot development.	CITRATE SYNTHASE 2 (CSY2)
AT5G54440	Encodes a putative TRAPPII tethering factor required for cell plate assembly during cytokinesis. Part of multi-protein complex, acting as guanine nucleotide exchange factors (GEFs) and possibly as tethers, regulating intracellular trafficking.	CLUB (CLUB)
AT2G21660	Encodes a small glycine-rich RNA binding protein that is part of a negative-feedback loop through which AtGRP7 regulates the circadian oscillations of its own transcript. Gene expression is induced by cold. GRP7 appears to promote stomatal opening and reduce tolerance under salt and dehydration stress conditions, but, promotes stomatal closing and thereby increases stress tolerance under conditio…	COLD, CIRCADIAN RHYTHM, AND RNA BINDING 2 (CCR2)
AT4G01290	Protein with evolutionarily conserved eIF4E-binding motif in its N-terminal domain that can form mRNA cap?binding complexes and has the potential for regulating gene expression as a translation factor associated plant-specific cell cycle regulator.	CONSERVED BINDING OF EIF4E 1 (CBE1)
AT5G16300	Vps51/Vps67 family (components of vesicular transport) protein	CONSERVED OLIGOMERIC GOLGI COMPLEX 1 (COG1)
AT3G28630	actin cross-linking protein, putative (DUF569)	CROLIN 1 (CROLIN1)
AT3G14010	hydroxyproline-rich glycoprotein family protein, similar to Mrs16p (GI:2737884) (Saccharomyces cerevisiae); weak similarity to ataxin-2 related protein (GI:1679686) (Homo sapiens). Included in a family of CTC interacting domain proteins found to interact with PAB2.	CTC-INTERACTING DOMAIN 4 (CID4)
AT4G34490	CYCLASE ASSOCIATED PROTEIN	CYCLASE ASSOCIATED PROTEIN 1 (CAP1)
AT4G33400	Together with DEM2 plays an essential role in cell division in plants, most likely through an interaction with RAN1.	DEFECTIVE EMBRYO AND MERISTEMS 1 (DEM1)
AT2G39800	encodes a delta1-pyrroline-5-carboxylate synthase that catalyzes the rate-limiting enzyme in the biosynthesis of proline. Gene is expressed in reproductive organs and tissues under non-stress conditions but in the whole plant under water-limiting condition. Expression is also induced by abscisic acid and salt stress in a light-dependent manner. encodes a delta1-pyrroline-5-carboxylate synthase th…	DELTA1-PYRROLINE-5-CARBOXYLATE SYNTHASE 1 (P5CS1)
AT1G59610	A high molecular weight GTPase whose GTP-binding domain shows a low homology to those of other plant dynamin-like proteins.Contains a pleckstrin homologous domain. DRP2B and DRP1A participate together in clathrin-coated vesicle formation during endocytosis. The mRNA is cell-to-cell mobile.	DYNAMIN-LIKE 3 (DL3)
AT1G10290	involved in trafficking from the trans-Golgi Network to the central vacuole. The mRNA is cell-to-cell mobile.	DYNAMIN-LIKE PROTEIN 6 (ADL6)
AT4G33650	Encodes a protein with high sequence similarity to the dynamin superfamily. Among those members ADL2 was most closely related to Dnm1p of yeast and likely a member of the Vps1p subfamily. Widely expressed in various tissues with highest expression in flower tissues. Localizes to the chloroplast, mitochondrion and peroxisome. Involved in peroxisome and mitochondria fission in combination with DRP3…	DYNAMIN-RELATED PROTEIN 3A (DRP3A)
AT1G54270	member of eIF4A - eukaryotic initiation factor 4A	EIF4A-2 (EIF4A-2)
AT4G36630	Vacuolar sorting protein 39	EMBRYO DEFECTIVE 2754 (EMB2754)
AT2G43160	Involved in plant trans-Golgi network (TGN) transport.	EPSIN2 (EPS2)
AT3G59290	Involved in plant trans-Golgi network (TGN) transport.	EPSIN3 (EPS3)
AT5G42950	EXA1 is a GYF domain-containing gene of the SMY2 subgroup. Mutants exhibit resistance to potexviruses.	ESSENTIAL FOR POTEXVIRUS ACCUMULATION 1 (EXA1)
AT1G13020	Encodes eIF4B2, eukaryotic initiation factor 4B2.	EUKARYOTIC INITIATION FACTOR 4B2 (EIF4B2)
AT4G11420	Encodes a subunit of eukaryotic initiation factor 3 (eIF3), a multisubunit complex that is required for binding of mRNA to 40 S ribosomal subunits, stabilization of ternary complex binding to 40 S subunits, and dissociation of 40 and 60 S subunits.	EUKARYOTIC TRANSLATION INITIATION FACTOR 3A (EIF3A)
AT3G13920	eukaryotic translation initiation factor 4A-1	EUKARYOTIC TRANSLATION INITIATION FACTOR 4A1 (EIF4A1)
AT3G26400	member of eIF4B - eukaryotic initiation factor 4B The mRNA is cell-to-cell mobile.	EUKARYOTIC TRANSLATION INITIATION FACTOR 4B1 (EIF4B1)
AT3G60240	protein synthesis initiation factor 4G (EIF4G). A mutation in this gene (cum2-1) results in decreased accumulation of CMV coat protein in upper, uninoculated leaves. Likely affects cell-to-cell movement of the virus, also affects TCV multiplication.	EUKARYOTIC TRANSLATION INITIATION FACTOR 4G (EIF4G)
AT5G57870	Encodes a putative eukaryotic translation initiation factor The mRNA is cell-to-cell mobile.	EUKARYOTIC TRANSLATION INITIATION FACTOR ISOFORM 4G1 (eIFiso4G1)
AT5G13150	A member of EXO70 gene family, putative exocyst subunits, conserved in land plants. Arabidopsis thaliana contains 23 putative EXO70 genes, which can be classified into eight clusters on the phylogenetic tree. This particular member is expressed in pollen and, together with EXO70C2, is involved in pollen tube elongation. Found in the cytoplasm and surprisingly, not found in the plasma membrane.	EXOCYST SUBUNIT EXO70 FAMILY PROTEIN C1 (EXO70C1)
AT5G13990	A member of EXO70 gene family, putative exocyst subunits, conserved in land plants. Arabidopsis thaliana contains 23 putative EXO70 genes, which can be classified into eight clusters on the phylogenetic tree. This particular member is expressed in pollen and is involved in pollen tube elongation. Found in the cytoplasm and surprisingly, not found in the plasma membrane and is not found to colocal…	EXOCYST SUBUNIT EXO70 FAMILY PROTEIN C2 (EXO70C2)
AT1G28200	VirF-interacting protein FIP1	FH INTERACTING PROTEIN 1 (FIP1)
AT1G07110	Encodes the bifunctional enzyme fructose-6-phosphate 2-kinase/fructose-2,6-bisphosphatase.	FRUCTOSE-2,6-BISPHOSPHATASE (F2KP)
AT1G20110	Encodes a protein that is localized to the peripheral membrane of late endosomal compartments. Involved in the regulation of mulitivesicular/prevacuolar compartment protein sorting. Loss of function mutations are embryo lethal. Regulates IRT1-dependent metal transport and metal homeostasis. The mRNA is cell-to-cell mobile.	FYVE-DOMAIN PROTEIN 1 (FYVE1)
AT2G21060	Glycine-rich protein (AtGRP2b). Also named as CSP4 (cold shock domain protein 4) containing a well conserved cold shock domain (CSD) and glycine-rich motifs interspersed by two retroviral-like CCHC zinc fingers. AtCSP4 is expressed in all tissues but accumulates in reproductive tissues and those undergoing cell divisions. Overexpression of AtCSP4 reduces silique length and induces embryo lethalit…	GLYCINE-RICH PROTEIN 2B (GRP2B)
AT1G67290	Galactose oxydase; may function in tissues that require mechanical reinforcements in the absence of lignification.	GLYOXAL OXIDASE 1 (GLOX1)
AT1G79830	This gene is predicted to encode a protein that functions as a Golgi apparatus structural component known as a golgin in mammals and yeast. A fluorescently-tagged version of GC5 co-localizes with Golgi markers, and this localization appears to be replicated using the C-terminal (139 aa) portion of the protein. The C-terminal portion of the protein can also specifically interact with two members o…	GOLGIN CANDIDATE 5 (GC5)
AT3G27530	This gene is predicted to encode a protein that functions as a Golgi apparatus structural component known as a golgin in mammals and yeast. A fluorescently-tagged version of GC6 co-localizes with Golgi markers, and this localization appears to be replicated using the C-terminal (225 aa) portion of the protein.	GOLGIN CANDIDATE 6 (GC6)
AT1G06390	encodes a GSK3/shaggy-like protein kinase. Gene expression is induced by NaCl and ABA but not KCl, suggesting that this gene may be involved in response to osmotic stress. This protein can interact with the BZR1 protein involved in brassinosteroid-mediated signaling in a Y2H assay and promotes BZR1 phosphorylation in protoplasts.	GSK3/SHAGGY-LIKE PROTEIN KINASE 1 (GSK1)
AT2G07560	H[+]-ATPase 6	H(+)-ATPASE 6 (HA6)
AT4G15802	Encodes a protein with similarity to heat shock factor binding proteins. Involved in negative regulation of heat shock response. Becomes nuclear localized upon heat treatment.	HEAT SHOCK FACTOR BINDING PROTEIN (HSBP)
AT1G11660	heat shock protein 70 (Hsp 70) family protein	HEAT SHOCK PROTEIN 70-16 (HSP70-16)
AT5G56030	A member of heat shock protein 90 (HSP90) gene family. Expressed in all tissues and abundant in root apical meristem, pollen and tapetum. Expression is NOT heat-induced but induced by IAA and NaCl. Interacts with HsfA1d in the cytosol and the nucleus and negatively regulates HsfA1d. Did not bind to AtHsfA4c. The mRNA is cell-to-cell mobile.	HEAT SHOCK PROTEIN 81-2 (HSP81-2)
AT5G56000	HEAT SHOCK PROTEIN 81.4	HEAT SHOCK PROTEIN 81.4 (Hsp81.4)
AT1G09020	Component of the regulatory subunit of SNF1-related protein kinase. As part of the regulatory complex it binds maltose which promotes kinase activity.	HOMOLOG OF YEAST SUCROSE NONFERMENTING 4 (SNF4)
AT3G43300	AtMIN7 is an immunity associated Arabidopsis protein targeted by HopM1, a conserved Pseudomonas syringae virulence protein. AtMIN7 encodes one of the eight members of the Arabidopsis adenosine diphosphate (ADP) ribosylation factor (ARF) guanine nucleotide exchange factor (GEF) protein family. The AFR GEF proteins are key components of the vesicle trafficking system in eukaryotic cells. HopM1 medi…	HOPM INTERACTOR 7 (ATMIN7)
AT4G22670	Encodes one of the 36 carboxylate clamp (CC)-tetratricopeptide repeat (TPR) proteins (Prasad 2010, Pubmed ID: 20856808) with potential to interact with Hsp90/Hsp70 as co-chaperones. The mRNA is cell-to-cell mobile.	HSP70-INTERACTING PROTEIN 1 (HIP1)
AT3G24715	HCR1 belongs to the B4 group of Raf-like MAPKKKs. It corresponds to a root hydraulic pressure QTL between Col-0 and Bur-0 accessions and appears to contribute to variation in root pressure in different haplotypes. It is involved in potassium-dependent response to hypoxia.	HYDRAULIC CONDUCTIVITY OF ROOT 1 (HCR1)
AT5G41950	Tetratricopeptide repeat (TPR)-like superfamily protein	HYPERSENSITIVE TO LATRUNCULIN B 1 (HLB1)
AT5G62310	Encodes a protein with a serine/threonine kinase domain. There are two other closely related members in Arabidopsis. Knock-out mutation results in incomplete root hair elongation. Expression is found all organs examined but is especially strong in elongating root hairs.	INCOMPLETE ROOT HAIR ELONGATION (IRE)
AT5G52200	Encodes an inhibitor of protein phosphatase one (PP1).	INHIBITOR-2 (I-2)
AT2G43900	Encodes a 5-inositol-phosphate phosphatase, that, in vitro, shows activity against IP(1,4,5).	INOSITOL-POLYPHOSPHATE 5-PHOSPHATASE 12 (5PTASE12)
AT1G05630	Encodes an inositol polyphosphate 5-phosphatase with phosphatase activity toward only Ins(1,4,5)P3. Induced in response to ABA and wounding treatments. Expressed in young seedlings and flowers, while no transcripts were detectable in maturated roots, stems, and rosette leaves Modulates the development of cotyledon veins through its regulation of auxin homeostasis. Involved in blue light light?sti…	INOSITOL-POLYPHOSPHATE 5-PHOSPHATASE 13 (5PTASE13)
AT2G31830	Encodes a 5-inositol-polyphosphate phosphatase, that, in vitro, shows some activity against Ins(1,4,5)P3 and PI(3,4,5)P3, but even higher activity against PI(4,5)P2	INOSITOL-POLYPHOSPHATE 5-PHOSPHATASE 14 (5PTASE14)
AT1G34220	Regulator of Vps4 activity in the MVB pathway protein	IST1-LIKE 1 (ISTL1)
AT4G38600	encodes a member of HECT ubiquitin protein ligase family that is involved in trichome cell morphogenesis. Mutants in this gene exhibit supernumerary trichome branches and increased DNA content.	KAKTUS (KAK)
AT5G27000	Encodes a kinesin-like protein that binds microtubules in an ATP-dependent manner.	KINESIN 4 (ATK4)
AT1G27500	Tetratricopeptide repeat (TPR)-like superfamily protein	KINESIN LIGHT CHAIN-RELATED 3 (KLCR3)
AT1G74910	KONJAC1 is imilar to sugar pyrophosphorylases but has an insertion of 2 AA in the pyrophosphorylase consensus motif that is highly conserved in GMPPs. It lacks GDP-mannose pyrophosphorylase activity but can simulate the GDP-mannose pyrophosphorylase activity of VTC1.	KONJAC 1 (KJC1)
AT4G35890	Encodes a cytoplasmic LAM domain containing protein that is involved in leaf senescence. The mRNA is cell-to-cell mobile.	LA RELATED PROTEIN 1C (LARP1C)
AT3G19090	RNA-binding protein	LA RELATED PROTEIN 6C (LARP6C)
AT3G05090	Encodes a DCAF protein. Mutants are defective in lateral root development and suggest roles for DDB1-Cul4?mediated protein degradation in regulating auxin accumulation during lateral root primordium development and lateral root meristem emergence.	LATERAL ROOT STIMULATOR 1 (LRS1)
AT5G16500	Encodes a receptor-like cytoplasmic kinase localized in the membrane of pollen tube tip regions that controls micropylar pollen tube guidance in Arabidopsis.	LOST IN POLLEN TUBE GUIDANCE 1 (LIP1)
AT5G47480	RGPR-related protein; SEC16A homolog. Part of endomembrane trafficking system.	MAIGO 5 (MAG5)
AT1G73670	member of MAP Kinase The mRNA is cell-to-cell mobile.	MAP KINASE 15 (MPK15)
AT1G79340	Encodes MCP2d, the predominant and constitutively expressed member of type II metacaspases (MCPs). MCP2d plays a positive regulatory role in biotic and abiotic stress-induced programmed cell death (PCD). Arabidopsis contains three type I MCP genes (MCP1a-c) and six type II MCP genes (MCP2a?f): AtMCP1a/At5g64240, AtMCP1b/At1g02170, AtMCP1c/At4g25110, AtMCP2a/At1g79310, AtMCP2b/At1g79330, AtMCP2c/A…	METACASPASE 4 (MC4)
AT3G03780	Encodes a cytosolic methionine synthase, involved in methionine regeneration via the activated methyl cycle (or SAM cycle)	METHIONINE SYNTHASE 2 (MS2)
AT5G17920	Encodes a cytosolic cobalamin-independent methionine synthase, involved in methionine regeneration via the activated methyl cycle (SAM cycle). The protein undergoes thiolation following treatment with the oxidant tert-butylhydroperoxide. The mRNA is cell-to-cell mobile.	METHIONINE SYNTHESIS 1 (ATMS1)
AT5G62250	microtubule-associated protein 65-9	MICROTUBULE-ASSOCIATED PROTEIN 65-9 (MAP65-9)
AT3G07980	MAP3K epsilon protein kinase 2 is functionally redundant with MAP3Ke1. Required for pollen development but not essential.	MITOGEN-ACTIVATED PROTEIN KINASE KINASE KINASE 6 (MAPKKK6)
AT2G36060	MMZ3/UEV1C encodes a protein that may play a role in DNA damage responses and error-free post-replicative DNA repair by participating in lysine-63-based polyubiquitination reactions. UEV1C can form diubiquitin and triubiquitin chains in combination with UBC13A/UBC35 in vitro. It can also functionally complement an mms2 mutation in budding yeast, both by increasing mms2 mutant viability in the pre…	MMS ZWEI HOMOLOGUE 3 (MMZ3)
AT4G24680	Encodes MOS1 (MODIFIER OF snc1). MOS1 contains a BAT2 domain that is conserved in plants and animals. MOS1 associates with the promoter of SNC1 and regulates its expression.	MODIFIER OF SNC1 (MOS1)
AT3G52880	Encodes a peroxisomal monodehydroascorbate reductase, involved in the ascorbate-glutathione cycle which removes toxic H2O2	MONODEHYDROASCORBATE REDUCTASE 1 (MDAR1)
AT5G10500	Kinase interacting (KIP1-like) family protein	NETWORKED 2C (NET2C)
AT2G22560	Kinase interacting (KIP1-like) family protein	NETWORKED 2D (NET2D)
AT1G03920	Ubiquitously expressed protein kinase.	NUCLEAR DBF2-RELATED 2 (NDR2)
AT2G20470	AGC (cAMP-dependent, cGMP-dependent and protein kinase C) kinase family protein	NUCLEAR DBF2-RELATED 5 (NDR5)
AT1G79280	Encodes a 237-kDA protein with similarity to vertebrate Tpr, a long coiled-coil proteins of nuclear pore inner basket filaments. It is localized to the inner surface of the nuclear envelope and is a component of the nuclear pore-associated steps of sumoylation and mRNA export in plants. Mutations affect flowering time regulation and other developmental processes. Probably acts in the same pathway…	NUCLEAR PORE ANCHOR (NUA)
AT4G08180	OSBP(oxysterol binding protein)-related protein 1C	OSBP(OXYSTEROL BINDING PROTEIN)-RELATED PROTEIN 1C (ORP1C)
AT4G24520	Encodes a cyp450 reductase likely to be involved in phenylpropanoid metabolism.	P450 REDUCTASE 1 (ATR1)
AT5G42870	The PAH2 gene encodes a phosphatidate phosphohydrolase. Mutant analysis revealed its involvement in galactolipid synthesis pathway, and the membrane lipid remodeling. The pah1pah2 double-mutant showed enhanced Al-susceptibility under low-P conditions, but there was no significant differences in Al tolerance between pah1pah2 and wild type when they were grown in a solution containing 35 &#956;M Pi.	PHOSPHATIDIC ACID PHOSPHOHYDROLASE 2 (PAH2)
AT3G56960	Encodes a protein with phosphatidylinositol-4-phosphate 5-kinase activity that plays a role in pollen tip growth. The enzyme localizes to the apical plasma membrane and adjacent cytosolic region of pollen tubes. Overexpression of this gene leads to increased deposition of pectin in the cell wall at the tip of the pollen tube and causes altered pollen tube morphology.	PHOSPHATIDYL INOSITOL MONOPHOSPHATE 5 KINASE 4 (PIP5K4)
AT1G03050	Phosphatidylinositol binding clathrin assembly protein 5A/B are recent paralogs with overlapping functions in recycling ANXUR proteins to the pollen tube membrane.	PHOSPHATIDYLINOSITOL BINDING CLATHRIN ASSEMBLY PROTEIN 5A (PICALM5A)
AT2G41210	Encodes a protein with phosphatidylinositol-4-phosphate 5-kinase activity that plays a role in pollen tip growth. The enzyme localizes to the apical plasma membrane and adjacent cytosolic region of pollen tubes. Overexpression of this gene leads to increased deposition of pectin in the cell wall at the tip of the pollen tube and causes altered pollen tube morphology.	PHOSPHATIDYLINOSITOL- 4-PHOSPHATE 5-KINASE 5 (PIP5K5)
AT3G07960	Encodes phosphatidylinositol-4-phosphate 5-kinase 6 (PIP5K6). Regulates clathrin-dependent endocytosis in pollen tubes.	PHOSPHATIDYLINOSITOL-4-PHOSPHATE 5-KINASE 6 (PIP5K6)
AT3G14940	Encodes a cytosolic phosphoenolpyruvate carboxylase (PEPC) that has activity when expressed in E.coli. Its mRNA is most abundantly expressed in roots and siliques. PPC3 belongs to the plant-type PEPC family. It can form an enzymatically active complex with a castor bean ortholog of PPC4, which encodes a bacterial-type PEPC. The mRNA is cell-to-cell mobile.	PHOSPHOENOLPYRUVATE CARBOXYLASE 3 (PPC3)
AT1G68750	Encodes one of four Arabidopsis phosphoenolpyruvate (PEP) carboxylase proteins. But, it is more similar to bacterial PEP carboxylase than plant PEP carboxylase. Efforts to express this enzyme and to demonstrate its enzymatic activity in E.coli failed.	PHOSPHOENOLPYRUVATE CARBOXYLASE 4 (PPC4)
AT1G70730	Encodes a cytosolic phosphoglucomutase (PGM). Two Arabidopsis PGM proteins (AT1G70730/PGM2 and AT1G23190/PGM3) have high sequence similarities and redundant functions. Mature plants possessing a single cPGM allele had a major reduction in cPGM activity. Whereas pgm2 and pgm3 single mutants are undistinguishable from the wild type, loss of both PGM2 and PGM3 severely impairs male and female gameto…	PHOSPHOGLUCOMUTASE 2 (PGM2)
AT1G23190	Encodes a cytosolic phosphoglucomutase (PGM). Two Arabidopsis PGM proteins (AT1G70730/PGM2 and AT1G23190/PGM3) have high sequence similarities and redundant functions. Mature plants possessing a single cPGM allele had a major reduction in cPGM activity. Whereas pgm2 and pgm3 single mutants are undistinguishable from the wild type, loss of both PGM2 and PGM3 severely impairs male and female gameto…	PHOSPHOGLUCOMUTASE 3 (PGM3)
AT2G25290	Encodes one of the 36 carboxylate clamp (CC)-tetratricopeptide repeat (TPR) proteins (Prasad 2010, Pubmed ID: 20856808) with potential to interact with Hsp90/Hsp70 as co-chaperones.	PHOX1 (Phox1)
AT5G05850	Encodes PIRL1, a member of the Plant Intracellular Ras-group-related LRRs (Leucine rich repeat proteins). PIRLs are a distinct, plant-specific class of intracellular LRRs that likely mediate protein interactions, possibly in the context of signal transduction. PIRL1 (AT5G05850) and PIRL9 (AT3G11330) are genetically redundant and are required for differentiation of microspores into pollen.	PLANT INTRACELLULAR RAS GROUP-RELATED LRR 1 (PIRL1)
AT3G11330	Encodes PIRL9, a member of the Plant Intracellular Ras-group-related LRRs (Leucine rich repeat proteins). PIRLs are a distinct, plant-specific class of intracellular LRRs that likely mediate protein interactions, possibly in the context of signal transduction. PIRL1 (AT5G05850) and PIRL9 (AT3G11330) are genetically redundant and are required for differentiation of microspores into pollen.	PLANT INTRACELLULAR RAS GROUP-RELATED LRR 9 (PIRL9)
AT2G23140	PUB4 encodes a functional ubiquitin-protein ligase. The gene is expressed in most plant tissues and the protein localizes to the nucleus. PUB4 has been recovered as a second site suppressor from several different genetic screens and from these, it has been inferred to have roles in regulating root development, pollen tapetum development and ROS induced chloroplast degredation.	PLANT U-BOX 4 (PUB4)
AT1G49760	polyadenylate-binding protein, putative / PABP, putative, similar to poly(A)-binding protein GB:AAF66825 GI:7673359 from (Nicotiana tabacum). Highly and ubiquitously expressed. Member of the class II PABP family.	POLY(A) BINDING PROTEIN 8 (PAB8)
AT3G18810	Encodes a member of the proline-rich extensin-like receptor kinase (PERK) family. This family consists of 15 predicted receptor kinases (PMID: 15653807).	PROLINE-RICH EXTENSIN-LIKE RECEPTOR KINASE 6 (PERK6)
AT2G33700	Encodes a putative protein phosphatase 2C that positively regulates salt tolerance in abscisic acid-dependent manner.	PROTEIN PHOSPHATASE 2C G GROUP 1 (PP2CG1)
AT4G27500	interacts with H+-ATPase, and regulates its activity The mRNA is cell-to-cell mobile.	PROTON PUMP INTERACTOR 1 (PPI1)
AT3G19420	Encodes a phosphatase with low in vitro tyrosine phosphatase activity that is capable of dephosphorylating in vitro the 3'phosphate group of PI3P, PI(3,4)P2, and PI(3,5)P2 and may be an effector of lipid signaling. The mRNA is cell-to-cell mobile.	PTEN 2 (PEN2)
AT3G10360	Encodes a member of the Arabidopsis Pumilio (APUM) proteins containing PUF domain (eight repeats of approximately 36 amino acids each). PUF proteins regulate both mRNA stability and translation through sequence-specific binding to the 3' UTR of target mRNA transcripts.	PUMILIO 4 (PUM4)
AT2G46860	Encodes a protein that might have inorganic pyrophosphatase activity.	PYROPHOSPHORYLASE 3 (PPa3)
AT4G01480	Encodes a protein that might have inorganic pyrophosphatase activity.	PYROPHOSPHORYLASE 5 (PPa5)
AT5G09550	GDP dissociation inhibitor family protein / Rab GTPase activator family protein	RAB GDP-DISSOCIATION INHIBITOR (GDI)
AT5G60010	ferric reductase-like transmembrane component family protein	RESPIRATORY BURST OXIDASE HOMOLOG H (RBOHH)
AT5G65950	TRAPPIII complex protein which regulates TGN integrity, by altered TGN/EE association of several residents, including SYNTAXIN OF PLANTS 61 (SYP61), and altered vesicle morphology. Involved in regulation of endosomal function and salt stress response.	RESPONSE TO OLIGOGALACTURONIDE-2 (ROG2)
AT4G39260	Encodes a glycine-rich protein with RNA binding domain at the N-terminus. Protein is structurally similar to proteins induced by stress in other plants. Gene expression is induced by cold. Transcript undergoes circadian oscillations that is depressed by overexpression of AtGRP7. A substrate of the type III effector HopU1 (mono-ADP-ribosyltransferase).	RNA-BINDING GLYCINE-RICH PROTEIN A6 (RBGA6)
AT2G35210	A member of ARF GAP domain (AGD), A thaliana has 15 members, grouped into four classes.	ROOT AND POLLEN ARFGAP (RPA)
AT3G24620	Encodes a member of KPP-like gene family, homolog of KPP (kinase partner protein) gene in tomato. Also a member of the RopGEF (guanine nucleotide exchange factor) family, containing the novel PRONE domain (plant-specific Rop nucleotide exchanger), which is exclusively active towards members of the Rop subfamily.	ROP (RHO OF PLANTS) GUANINE NUCLEOTIDE EXCHANGE FACTOR 8 (ROPGEF8)
AT1G04450	Encodes a member of a novel protein family that contains contain a CRIB (for Cdc42/Rac-interactive binding) motif required for their specific interaction with GTP-bound Rop1 (plant-specific Rho GTPase). It interacts with Rop1 and is involved in pollen tube growth and function, and exocytosis in the pollen tube tip. The protein most similar to RIC1 (family subgroup III). Gene is expressed predomin…	ROP-INTERACTIVE CRIB MOTIF-CONTAINING PROTEIN 3 (RIC3)
AT1G02010	member of KEULE Gene Family	SECRETORY 1A (SEC1A)
AT4G15410	serine/threonine protein phosphatase 2A 55 kDa regulatory subunit B prime gamma	SERINE/THREONINE PROTEIN PHOSPHATASE 2A 55 KDA REGULATORY SUBUNIT B PRIME GAMMA (PUX5)
AT2G17700	ACT-like protein tyrosine kinase family protein	SERINE/THREONINE/TYROSINE KINASE 8 (STY8)
AT5G20810	SAUR-like auxin-responsive protein family	SMALL AUXIN UPREGULATED RNA 70 (SAUR70)
AT3G01090	encodes a SNF1-related protein kinase that physically interacts with SCF subunit SKP1/ASK1 and 20S proteosome subunit PAD1. It can also interact with PRL1 DWD-containing protein. Based on in vitro degradation assays and cul4cs and prl1 mutants, there is evidence that AKIN10 is degraded in a proteasome-dependent manner, and that this depends on a CUL4-PRL1 E3 ligase	SNF1 KINASE HOMOLOG 10 (KIN10)
AT3G29160	encodes a SNF1-related protein kinase that physically interacts with SCF subunit SKP1/ASK1 and 20S proteosome subunit PAD1. It has also been shown to interact with the WD protein PDL1.	SNF1 KINASE HOMOLOG 11 (KIN11)
AT5G08590	Encodes a member of SNF1-related protein kinases (SnRK2) whose activity is activated by ionic (salt) and non-ionic (mannitol) osmotic stress. Similar to the calcium/calmodulin-dependent protein kinase subfamily and the SNF1 kinase subfamily.	SNF1-RELATED PROTEIN KINASE 2.1 (SNRK2.1)
AT1G10940	Encodes a plant protein kinase similar to the calcium/calmodulin-dependent protein kinase subfamily and the SNF1 kinase subfamily (SnRK2) whose activity is activated by ionic (salt) and non-ionic (mannitol) osmotic stress. Kinase activity of its homolog in tobacco is induced by hyperosmotic condition within 1 minute. Phosphatidylinositol 4-phosphate 5-kinase (PIP5K) enzyme family member.	SNF1-RELATED PROTEIN KINASE 2.4 (SNRK2.4)
AT5G63650	encodes a member of SNF1-related protein kinases (SnRK2) whose activity is activated by ionic (salt) and non-ionic (mannitol) osmotic stress.	SNF1-RELATED PROTEIN KINASE 2.5 (SNRK2.5)
AT3G10380	Subunit of the Putative Arabidopsis Exocyst Complex	SUBUNIT OF EXOCYST COMPLEX 8 (SEC8)
AT5G11110	Encodes a sucrose-phosphate synthase involved in pollen exine formation. This is the dominant SPS isoform in leaves with respect to protein levels.	SUCROSE PHOSPHATE SYNTHASE 2F (SPS2F)
AT1G04920	Encodes a sucrose-phosphate synthase whose activity is stimulated by Glc-6-P and inhibited by Pi.	SUCROSE PHOSPHATE SYNTHASE 3F (SPS3F)
AT1G22620	SAC domain phosphoinositide (3,5)P2 phosphatase. Colocalized with a Golgi Marker. Required for normal cell morphogenesis, cell wall synthesis, and actin organization.	SUPPRESSOR OF ACTIN 1 (SAC1)
AT3G59770	Encodes a phosphoinositide phosphatase. The sac9 null mutant accumulates elevated levels of PtdIns(4,5)P2 and Ins(1,4,5)P3. The mutant plants have characteristics of constitutive stress responses.	SUPPRESSOR OF ACTIN 9 (SAC9)
AT4G30480	Encodes one of the 36 carboxylate clamp (CC)-tetratricopeptide repeat (TPR) proteins (Prasad 2010, Pubmed ID: 20856808). Interacts with Hsp90/Hsp70 as co-chaperone.	TETRATRICOPEPTIDE REPEAT 1 (TPR1)
AT1G53300	Encodes one of the 36 carboxylate clamp (CC)-tetratricopeptide repeat (TPR) proteins (Prasad 2010, Pubmed ID: 20856808) with potential to interact with Hsp90/Hsp70 as co-chaperones. The TTL family is required for osmotic stress tolerance and male sporogenesis. The mRNA is cell-to-cell mobile.	TETRATRICOPEPTIDE-REPEAT THIOREDOXIN-LIKE 1 (TTL1)
AT2G38410	Encodes a member of the Arabidopsis TOL (TOM1-LIKE) family of ubiquitin binding proteins that acts redundantly in the recognition and further endocytic sorting of a PIN-FORMED (PIN)-type auxin carrier protein at the plasma membrane, modulating dynamic auxin distribution and associated growth responses.	TOM1-LIKE 6 (TOL6)
AT3G55005	Encodes a protein of unknown function that is involved in cortical microtubule organization. Mutants exhibit abnormal cell growth and patterns of division. TON1B appears to be redundant with TON1A. Encodes a novel protein that is similar to human FOP and OFD1 centrosomal proteins. Localizes to the preprophase band, cytoplasm and cell cortex where it is probably associated with the cortical cytosk…	TONNEAU 1B (TON1B)
AT1G15750	Encodes a protein with several WD40 repeats at the C-terminus and predicted protein-protein interaction domains at the N-terminus. Together with the TOPLESS-RELATED PROTEINS (TPRs), it is thought to be involved in transcriptional repression of root-promoting genes in the top half of the embryo during the transition stage of embryogenesis. It can also interact with IAA12 through the EAR domain of …	TOPLESS (TPL)
AT1G80490	Encodes a protein with a Lissen-cephaly type-1-like homology (LisH) domain at the N terminus,a C-terminal to LisH (CTLH) domain, and 12 WD (tryptophan-aspartic acid)-40 repeats at the C terminus. It is closely related to Topless (TPL), which mediates auxin-dependent transcriptional repression during embryogenesis.	TOPLESS-RELATED 1 (TPR1)
AT2G07360	TPLATE-associated SH3 domain containing protein.	TPLATE-ASSOCIATED SH3 DOMAIN CONTAINING PROTEIN (TASH3)
AT3G17900	Plant specific component of TRAPPII vesicle transport complex.	TRAPP-INTERACTING PLANT PROTEIN (TRIPP)
AT3G52560	MMZ4/UEV1D encodes a protein that may play a role in DNA damage responses and error-free post-replicative DNA repair by participating in lysine-63-based polyubiquitination reactions. UEV1D-4, a predicted splice variant, can interact relatively weakly with UBC35/UBC13A and UBC36/UBC13B in a yeast-2-hybrid UEV1D-4 can also significantly, but not totally, functionally complement an mms2 mutation in …	UBIQUITIN E2 VARIANT 1D-4 (UEV1D-4)
AT5G22030	ubiquitin-specific protease 8	UBIQUITIN-SPECIFIC PROTEASE 8 (UBP8)
AT2G27860	Encodes UDP-d-apiose/UDP-d-xylose synthase that requires NAD+ for enzymatic activity and is strongly inhibited by UDP-d-galacturonate.	UDP-D-APIOSE/UDP-D-XYLOSE SYNTHASE 1 (AXS1)
AT1G08200	Encodes a putative UDP-D-apiose/UPD-D-xylose synthetase.	UDP-D-APIOSE/UDP-D-XYLOSE SYNTHASE 2 (AXS2)
AT4G30440	Encodes a UDP-D-glucuronate 4-epimerase involved in pectin biosynthesis in the cell wall and affects cell wall integrity and immunity to fungi and bacteria.	UDP-D-GLUCURONATE 4-EPIMERASE 1 (GAE1)
AT3G03250	Is thought to encode a cytosolic UDP-glucose pyrophosphorylase with strong similarity to potato UTP--glucose-1-phosphate uridylyltransferase. Downregulated by flooding.	UDP-GLUCOSE PYROPHOSPHORYLASE 1 (UGP1)
AT5G17310	UDP-glucose pyrophosphorylase 2	UDP-GLUCOSE PYROPHOSPHORYLASE 2 (UGP2)
AT3G46440	Encodes a cytosolic isoform of UDP-glucuronic acid decarboxylase. UDP-glucuronic acid decarboxylase produces UDP-xylose, which is a substrate for many cell wall carbohydrates including hemicellulose and pectin. UDP-xylose is also known to feedback regulate several cell wall biosynthetic enzymes.	UDP-XYL SYNTHASE 5 (UXS5)
AT3G27190	One of the homologous genes predicted to encode proteins with UPRT domains (Uracil phosphoribosyltransferase). Five of these genes (At5g40870, At3g27190, At1g55810, At4g26510 and At3g27440) show a high level of identity, and are annotated as also containing a N-terminal uracil kinase (UK) domain. These genes are referred to as UKL1 (UK-like 1), UKL2, UKL3, UKL4 and UKL5, respectively.	URIDINE KINASE-LIKE 2 (UKL2)
AT5G40870	Pseudouridine kinase from the PfkB family that generates 59-pseudouridine monophosphate.	URIDINE KINASE/URACIL PHOSPHORIBOSYLTRANSFERASE 1 (UK/UPRT1)
AT3G60600	Encodes VAP27 (for Vesicle-Associated Protein). VAP27 has high homology to the VAP33 family of SNARE-like proteins from animals. May be involved in vesicular transport to or from the ER. Located exclusively in limiting membrane of protein storage vacuoles. Binds SRC2.	VAMP/SYNAPTOBREVIN-ASSOCIATED PROTEIN 27-1 (VAP27-1)
AT3G13300	Encodes VCS (VARICOSE). Involved in mRNA decapping. VCS forms a mRNA decapping complex with DCP1 (At1g08370) and DCP2 (At5g13570). Unlike DCP2, VCS itself does not have mRNA decapping activity in vitro. DCP1, DCP2 and VCS colocalize in cytoplasmic loci, which are putative Arabidopsis mRNA processing bodies. Null mutants of DCP1, DCP2, and VCS accumulate capped mRNAs with a reduced degradation rat…	VARICOSE (VCS)
AT3G13290	varicose-like protein	VARICOSE-RELATED (VCR)
AT2G41740	Encodes a protein with high homology to animal villin.	VILLIN 2 (VLN2)
AT3G57410	Encodes a protein with high homology to animal villin. VLN3 is a Ca2+-regulated villin involved in actin filament bundling.	VILLIN 3 (VLN3)
AT5G57320	actin filament bundling protein P-115-ABP protein	VILLIN 5 (VLN5)
AT4G11220	VIRB2-interacting protein 2	VIRB2-INTERACTING PROTEIN 2 (BTI2)
AT3G04630	Member of a small gene family which have a KLEEK domain which may be involved in protein- protein interactions. Over expression of WDL1 results in abnormal root development.	WVD2-LIKE 1 (WDL1)
AT3G02830	Encodes a zinc finger protein that binds to PORA mRNA in vivo and recruits the Pfr form of phytochrome to the 5&#8242;-UTR of PORA mRNA to regulate translation of the mRNA.	ZINC FINGER PROTEIN 1 (ZFN1)
AT5G10740	Protein phosphatase 2C family protein
AT5G05010	clathrin adaptor complexes medium subunit family protein
AT2G30710	Ypt/Rab-GAP domain of gyp1p superfamily protein
AT4G28000	P-loop containing nucleoside triphosphate hydrolases superfamily protein
AT3G11950	publications Tian et al (2007) and Sadre et al (2006) refer to At3g11950. The prenyltransferase gene studied is actually At3g11945 which arises from a split of the previous At3g11950 gene model.
AT1G03350	BSD domain-containing protein
AT1G72880	Survival protein SurE-like phosphatase/nucleotidase
AT3G09200	Ribosomal protein L10 family protein
AT1G04700	PB1 domain-containing protein tyrosine kinase
AT3G58640	Mitogen activated protein kinase kinase kinase-like protein
AT2G27720	60S acidic ribosomal protein family
AT5G47210	Hyaluronan / mRNA binding family
AT3G12050	Aha1 domain-containing protein
AT5G55550	RNA-binding (RRM/RBD/RNP motifs) family protein
AT2G17530	Protein kinase superfamily protein
AT5G04420	Galactose oxidase/kelch repeat superfamily protein
AT3G14040	Pectin lyase-like superfamily protein
AT2G14835	RING/U-box superfamily protein
AT3G22750	Protein kinase superfamily protein
AT2G37160	Transducin/WD40 repeat-like superfamily protein
AT1G43690	ubiquitin interaction motif-containing protein
AT3G15410	Leucine-rich repeat (LRR) family protein
AT5G02430	Transducin/WD40 repeat-like superfamily protein
AT1G54450	Calcium-binding EF-hand family protein
AT1G72730	DEA(D/H)-box RNA helicase family protein
AT1G20770	coiled-coil protein
AT5G49680	Conserved among eukaryotes, similar to Arabidopsis SABRE. The phenotype of the kip/sab double mutant suggests related functions for both genes, however, the KIP protein is mostly required for tip-growth. Predicted to be targeted to the secretory pathway. mRNA was detected in all organs, with most abundance in pollen and roots.
AT3G12590	hypothetical protein
AT5G63490	CBS / octicosapeptide/Phox/Bemp1 (PB1) domains-containing protein
AT5G58530	Glutaredoxin family protein
AT3G45090	P-loop containing nucleoside triphosphate hydrolases superfamily protein
AT5G47490	RGPR-like protein
AT4G26650	RNA-binding (RRM/RBD/RNP motifs) family protein
AT3G23540	alpha/beta-Hydrolases superfamily protein
AT3G61480	Quinoprotein amine dehydrogenase, beta chain-like
AT1G54460	TPX2 (targeting protein for Xklp2) protein family
AT4G08630	fas-binding factor-like protein
AT5G25530	DNAJ heat shock family protein
AT5G51840	junctophilin-like protein
AT1G24300	GYF domain-containing protein
AT3G53390	Transducin/WD40 repeat-like superfamily protein
AT5G21080	Uncharacterized protein
AT2G20320	DENN (AEX-3) domain-containing protein
AT1G12150	weak chloroplast movement under blue light protein (DUF827)
AT5G57330	Galactose mutarotase-like superfamily protein
AT5G15270	RNA-binding KH domain-containing protein
AT3G33530	Transducin family protein / WD-40 repeat family protein
AT3G06620	PAS domain-containing protein tyrosine kinase family protein
AT1G07750	RmlC-like cupins superfamily protein
AT5G42220	Ubiquitin-like superfamily protein
AT5G55060	Rab3 GTPase-activating protein catalytic subunit
AT5G42880	WEAK CHLOROPLAST MOVEMENT UNDER BLUE LIGHT-like protein (DUF827)
AT5G22120	coiled-coil protein
AT3G29075	glycine-rich protein
AT1G26300	BSD domain-containing protein
AT1G69510	cAMP-regulated phosphoprotein 19-related protein
AT4G25890	60S acidic ribosomal protein family
AT2G47970	Nuclear pore localization protein NPL4
AT5G52882	P-loop containing nucleoside triphosphate hydrolases superfamily protein
AT1G21080	DNAJ heat shock N-terminal domain-containing protein
AT4G33390	WEAK CHLOROPLAST MOVEMENT UNDER BLUE LIGHT-like protein (DUF827)
AT3G11250	Ribosomal protein L10 family protein
AT2G31010	Protein kinase superfamily protein
AT5G45190	Encodes a cyclin T partner CYCT1;5. Plays important roles in infection with Cauliflower mosaic virus (CaMV).
AT4G11860	FAM63A-like protein (DUF544)
AT1G70770	Involved in cell wall modifications resulting in resistance to the biotroph Hpa.
AT4G11270	Transducin/WD40 repeat-like superfamily protein
AT3G22850	aluminum induced protein with YGL and LRDR motifs
AT1G69030	BSD domain-containing protein
AT4G32630	ArfGap/RecO-like zinc finger domain-containing protein
AT5G38640	NagB/RpiA/CoA transferase-like superfamily protein
AT1G10385	Vps51/Vps67 family (components of vesicular transport) protein
AT1G11480	eukaryotic translation initiation factor-like protein
AT1G45545	WEAK CHLOROPLAST MOVEMENT UNDER BLUE LIGHT-like protein (DUF827)
AT2G28680	RmlC-like cupins superfamily protein
AT2G15860	BAT2 domain protein
AT4G40020	Myosin heavy chain-related protein
AT5G50530	CBS / octicosapeptide/Phox/Bemp1 (PB1) domains-containing protein
AT1G30470	SIT4 phosphatase-associated family protein
AT2G30630	P-loop containing nucleoside triphosphate hydrolases superfamily protein
AT5G57610	kinase superfamily with octicosapeptide/Phox/Bem1p domain-containing protein
AT5G08200	peptidoglycan-binding LysM domain-containing protein
AT5G57210	Ypt/Rab-GAP domain of gyp1p superfamily protein
AT1G73860	P-loop containing nucleoside triphosphate hydrolases superfamily protein
AT3G23270	Regulator of chromosome condensation (RCC1) family with FYVE zinc finger domain-containing protein
AT3G58480	calmodulin-binding family protein
AT3G07850	Pectin lyase-like superfamily protein
AT5G35180	ENHANCED DISEASE RESISTANCE protein (DUF1336)
AT3G51470	Protein phosphatase 2C family protein
AT4G39680	SAP domain-containing protein
AT5G43830	aluminum induced protein with YGL and LRDR motifs
AT2G21390	Coatomer subunit alpha-2. Part of endomembrane trafficking system. Interacts with SINAT1.
AT5G58880	LRR protein
AT2G33320	Calcium-dependent lipid-binding (CaLB domain) family protein
AT3G51150	ATP binding microtubule motor family protein
AT1G79640	Protein kinase superfamily protein
AT1G11360	Adenine nucleotide alpha hydrolases-like superfamily protein
AT2G26210	Ankyrin repeat family protein
AT5G60930	P-loop containing nucleoside triphosphate hydrolases superfamily protein
AT2G37670	Transducin/WD40 repeat-like superfamily protein
AT1G09170	P-loop nucleoside triphosphate hydrolases superfamily protein with CH (Calponin Homology) domain-containing protein

## Sheet: A. thaliana vs. tobacco
Table of phophoproteins or their homologues shared in pollen datasets from A.thaliana and N.tabacum.
AGI	Description from TAIR	Gene Symbol
AT1G76010	Alba DNA/RNA-binding protein	(ALBA1)
AT1G20220	Alba DNA/RNA-binding protein	(ATALBA2)
AT4G16830	Encodes a perinuclear and cytoplasmically localized mRNA binding protein. AtRGGA is likely involved in stress responsivness. It is induced by salt and osmotic stress and loss of function mutations are more sensitive to stress. The mRNA is cell-to-cell mobile.	(ATRGGA)
AT1G76810	eukaryotic translation initiation factor 2 (eIF-2) family protein	(EIF5B1)
AT3G63460	Together with SEC31A a component of the coat protein complex II (COPII) which promotes the formation of transport vesicles from the endoplasmic reticulum (ER).	(SEC31B)
AT3G62240	RING/U-box superfamily protein	(SRH1)
AT3G19770	Guanine nucleotide exchange factor VPS9a. Can activate all Rab5 members to GTP-bound forms in vitro. Required for embryogenesis. Regulates the localization of ARA7 and ARA6. Involved in postembryonic root development.	(VPS9A)
AT1G01100	Co-orthologous gene of large ribosomal subunit protein RPP1.	60S ACIDIC RIBOSOMAL PROTEIN P1-1 (RPP1A)
AT3G02480	Late embryogenesis abundant protein (LEA) family protein	ABA-RESPONSE PROTEIN (ABR)
AT1G20760	EH domain containing protein.	ARABIDOPSIS THALIANA EH DOMAIN CONTAINING PROTEIN 1 (ATEH1)
AT1G21630	TPLATE Adaptor complex subunit.	ARABIDOPSIS THALIANA EH DOMAIN CONTAINING PROTEIN 2 (ATEH2)
AT1G08680	A member of ARF GAP domain (AGD), A thaliana has 15 members, grouped into four classes. AGD14 belongs to the class 4, together with AGD15.	ARF GAP-LIKE ZINC FINGER-CONTAINING PROTEIN ZIGA4 (ZIGA4)
AT5G52040	Encodes an arginine/serine-rich splicing factor. Transcript is alternatively spliced and is differentially expressed in different tissues (flowers, roots, stems, and leaves) examined. Barta et al (2010) have proposed a nomenclature for Serine/Arginine-Rich Protein Splicing Factors (SR proteins): Plant Cell. 2010, 22:2926. RS41 binds to HYL1 and co-localizes to the nuclear dicing body. Along with …	ARGININE/SERINE-RICH SPLICING FACTOR 41 (RS41)
AT3G53500	Barta et al (2010) have proposed a nomenclature for Serine/Arginine-Rich Protein Splicing Factors (SR proteins): Plant Cell. 2010, 22:2926.	ARGININE/SERINE-RICH ZINC KNUCKLE-CONTAINING PROTEIN 32 (RS2Z32)
AT2G37340	encodes an RS-containing Zinc knuckle protein with molecular mass of 33kDa that is localized to nuclear specks. Barta et al (2010) have proposed a nomenclature for Serine/Arginine-Rich Protein Splicing Factors (SR proteins): Plant Cell. 2010, 22:2926.	ARGININE/SERINE-RICH ZINC KNUCKLE-CONTAINING PROTEIN 33 (RS2Z33)
AT2G32980	HAUS augmin-like complex subunit	AUGMIN SUBUNIT 2 (AUG2)
AT4G12780	Negative regulation of growth and endocytosis, most likely as a result of inhibition of the recruitment of clathrin to endocytic pits. Overexpression inhbits recruitment of clathrin resulting in negative regulation of endocytosis and developmental arrest.	AUXILIN-LIKE1 (AUXILIN-LIKE1)
AT4G12770	Negative regulation of growth and endocytosis, most likely as a result of inhibition of the recruitment of clathrin to endocytic pits.	AUXILIN-LIKE2 (AUXILIN-LIKE2)
AT1G56340	Encodes one of three Arabidopsis calreticulins. In CRT-deficient mouse fibroblasts, this protein restores ER Ca2+ levels. Post-transcriptionally regulates together with CRT2 VAMP721/722 levels under ER stress. Loss-of-function results in activation of the ethylene signaling pathway, reduced susceptibility to Verticillium longisporum.	CALRETICULIN 1A (CRT1a)
AT1G59610	A high molecular weight GTPase whose GTP-binding domain shows a low homology to those of other plant dynamin-like proteins.Contains a pleckstrin homologous domain. DRP2B and DRP1A participate together in clathrin-coated vesicle formation during endocytosis. The mRNA is cell-to-cell mobile.	DYNAMIN-LIKE 3 (DL3)
AT1G54270	member of eIF4A - eukaryotic initiation factor 4A	EIF4A-2 (EIF4A-2)
AT1G13020	Encodes eIF4B2, eukaryotic initiation factor 4B2.	EUKARYOTIC INITIATION FACTOR 4B2 (EIF4B2)
AT5G20920	protein synthesis initiation factor eIF2 beta	EUKARYOTIC TRANSLATION INITIATION FACTOR 2 BETA SUBUNIT (EIF2 BETA)
AT5G57870	Encodes a putative eukaryotic translation initiation factor The mRNA is cell-to-cell mobile.	EUKARYOTIC TRANSLATION INITIATION FACTOR ISOFORM 4G1 (eIFiso4G1)
AT1G20110	Encodes a protein that is localized to the peripheral membrane of late endosomal compartments. Involved in the regulation of mulitivesicular/prevacuolar compartment protein sorting. Loss of function mutations are embryo lethal. Regulates IRT1-dependent metal transport and metal homeostasis. The mRNA is cell-to-cell mobile.	FYVE-DOMAIN PROTEIN 1 (FYVE1)
AT2G45200	Encodes a member of the GOS1 (Golgi SNARE) gene family.	GOLGI SNARE 12 (GOS12)
AT3G51880	Encodes a protein belonging to the subgroup of HMGB (high mobility group B) proteins that have a distinctive DNA-binding motif, the HMG-box domain. The motif confers non-sequence specific interaction with linear DNA and structure-specific binding to distorted DNA sites. The HMGB proteins are involved in the assembly of nucleoprotein complexes. Can be phosphorylated by CK2alpha. In interphase cell…	HIGH MOBILITY GROUP B1 (HMGB1)
AT4G22670	Encodes one of the 36 carboxylate clamp (CC)-tetratricopeptide repeat (TPR) proteins (Prasad 2010, Pubmed ID: 20856808) with potential to interact with Hsp90/Hsp70 as co-chaperones. The mRNA is cell-to-cell mobile.	HSP70-INTERACTING PROTEIN 1 (HIP1)
AT5G41950	Tetratricopeptide repeat (TPR)-like superfamily protein	HYPERSENSITIVE TO LATRUNCULIN B 1 (HLB1)
AT5G52200	Encodes an inhibitor of protein phosphatase one (PP1).	INHIBITOR-2 (I-2)
AT4G35890	Encodes a cytoplasmic LAM domain containing protein that is involved in leaf senescence. The mRNA is cell-to-cell mobile.	LA RELATED PROTEIN 1C (LARP1C)
AT3G61230	Encodes a member of the Arabidopsis LIM proteins: a family of actin bundlers with distinct expression patterns. WLIM1, WLIM2a, and WLIM2b are widely expressed, whereas PLIM2a, PLIM2b, and PLIM2c are predominantly expressed in pollen. Regulates actin cytoskeleton organization.	POLLEN-SPECIFIC LIM PROTEIN 2C (PLIM2c)
AT3G19420	Encodes a phosphatase with low in vitro tyrosine phosphatase activity that is capable of dephosphorylating in vitro the 3'phosphate group of PI3P, PI(3,4)P2, and PI(3,5)P2 and may be an effector of lipid signaling. The mRNA is cell-to-cell mobile.	PTEN 2 (PEN2)
AT4G31700	Encodes a putative ribosomal protein S6 (rps6a). RPS6A and RPS6B are fully redundant and essential during gametogenesis.	RIBOSOMAL PROTEIN S6 (RPS6)
AT3G16780	Ribosomal protein L19e family protein	RIBSOMAL PROTEIN LIKE 19B (RPL19B)
AT2G35210	A member of ARF GAP domain (AGD), A thaliana has 15 members, grouped into four classes.	ROOT AND POLLEN ARFGAP (RPA)
AT4G02510	An integral membrane GTPase that functions as a transit-sequence receptor required for the import of proteins necessary for chloroplast biogenesis. Located in the outer chloroplast membrane. Phosphorylation of the G-domains regulate translocon assembly. The mRNA is cell-to-cell mobile.	TRANSLOCON AT THE OUTER ENVELOPE MEMBRANE OF CHLOROPLASTS 159 (TOC159)
AT3G52560	MMZ4/UEV1D encodes a protein that may play a role in DNA damage responses and error-free post-replicative DNA repair by participating in lysine-63-based polyubiquitination reactions. UEV1D-4, a predicted splice variant, can interact relatively weakly with UBC35/UBC13A and UBC36/UBC13B in a yeast-2-hybrid UEV1D-4 can also significantly, but not totally, functionally complement an mms2 mutation in …	UBIQUITIN E2 VARIANT 1D-4 (UEV1D-4)
AT3G60600	Encodes VAP27 (for Vesicle-Associated Protein). VAP27 has high homology to the VAP33 family of SNARE-like proteins from animals. May be involved in vesicular transport to or from the ER. Located exclusively in limiting membrane of protein storage vacuoles. Binds SRC2.	VAMP/SYNAPTOBREVIN-ASSOCIATED PROTEIN 27-1 (VAP27-1)
AT3G13290	varicose-like protein	VARICOSE-RELATED (VCR)
AT1G70770	Involved in cell wall modifications resulting in resistance to the biotroph Hpa.
AT1G54070	Dormancy/auxin associated family protein
AT5G64130	cAMP-regulated phosphoprotein 19-related protein
AT1G11360	Adenine nucleotide alpha hydrolases-like superfamily protein
AT2G27720	60S acidic ribosomal protein family
AT5G22120	coiled-coil protein
AT1G69510	cAMP-regulated phosphoprotein 19-related protein
AT2G18110	Translation elongation factor EF1B/ribosomal protein S6 family protein
AT3G12390	Nascent polypeptide-associated complex (NAC), alpha subunit family protein
AT1G52680	late embryogenesis abundant protein-related / LEA protein-like protein
AT5G53620	RNA polymerase II degradation factor
AT3G07660	flocculation protein (DUF1296)

## Sheet: all pollen samples
Table of phophoproteins or their homologues shared in the three mature pollen datasets from A.thaliana, Z.mays and N. tabacum.
AGI	Primary Gene Symbol	Description from TAIR
AT4G16830	(ATRGGA)	Encodes a perinuclear and cytoplasmically localized mRNA binding protein. AtRGGA is likely involved in stress responsivness. It is induced by salt and osmotic stress and loss of function mutations are more sensitive to stress. The mRNA is cell-to-cell mobile.
AT1G76810	(EIF5B1)	eukaryotic translation initiation factor 2 (eIF-2) family protein
AT3G63460	(SEC31B)	Together with SEC31A a component of the coat protein complex II (COPII) which promotes the formation of transport vesicles from the endoplasmic reticulum (ER).
AT3G62240	(SRH1)	RING/U-box superfamily protein
AT3G19770	(VPS9A)	Guanine nucleotide exchange factor VPS9a. Can activate all Rab5 members to GTP-bound forms in vitro. Required for embryogenesis. Regulates the localization of ARA7 and ARA6. Involved in postembryonic root development.
AT1G01100	60S ACIDIC RIBOSOMAL PROTEIN P1-1 (RPP1A)	Co-orthologous gene of large ribosomal subunit protein RPP1.
AT1G20760	ARABIDOPSIS THALIANA EH DOMAIN CONTAINING PROTEIN 1 (ATEH1)	EH domain containing protein.
AT1G21630	ARABIDOPSIS THALIANA EH DOMAIN CONTAINING PROTEIN 2 (ATEH2)	TPLATE Adaptor complex subunit.
AT1G08680	ARF GAP-LIKE ZINC FINGER-CONTAINING PROTEIN ZIGA4 (ZIGA4)	A member of ARF GAP domain (AGD), A thaliana has 15 members, grouped into four classes. AGD14 belongs to the class 4, together with AGD15.
AT2G32980	AUGMIN SUBUNIT 2 (AUG2)	HAUS augmin-like complex subunit
AT4G12780	AUXILIN-LIKE1 (AUXILIN-LIKE1)	Negative regulation of growth and endocytosis, most likely as a result of inhibition of the recruitment of clathrin to endocytic pits. Overexpression inhbits recruitment of clathrin resulting in negative regulation of endocytosis and developmental arrest.
AT4G12770	AUXILIN-LIKE2 (AUXILIN-LIKE2)	Negative regulation of growth and endocytosis, most likely as a result of inhibition of the recruitment of clathrin to endocytic pits.
AT1G59610	DYNAMIN-LIKE 3 (DL3)	A high molecular weight GTPase whose GTP-binding domain shows a low homology to those of other plant dynamin-like proteins.Contains a pleckstrin homologous domain. DRP2B and DRP1A participate together in clathrin-coated vesicle formation during endocytosis. The mRNA is cell-to-cell mobile.
AT1G54270	EIF4A-2 (EIF4A-2)	member of eIF4A - eukaryotic initiation factor 4A
AT1G13020	EUKARYOTIC INITIATION FACTOR 4B2 (EIF4B2)	Encodes eIF4B2, eukaryotic initiation factor 4B2.
AT5G57870	EUKARYOTIC TRANSLATION INITIATION FACTOR ISOFORM 4G1 (eIFiso4G1)	Encodes a putative eukaryotic translation initiation factor The mRNA is cell-to-cell mobile.
AT1G20110	FYVE-DOMAIN PROTEIN 1 (FYVE1)	Encodes a protein that is localized to the peripheral membrane of late endosomal compartments. Involved in the regulation of mulitivesicular/prevacuolar compartment protein sorting. Loss of function mutations are embryo lethal. Regulates IRT1-dependent metal transport and metal homeostasis. The mRNA is cell-to-cell mobile.
AT4G22670	HSP70-INTERACTING PROTEIN 1 (HIP1)	Encodes one of the 36 carboxylate clamp (CC)-tetratricopeptide repeat (TPR) proteins (Prasad 2010, Pubmed ID: 20856808) with potential to interact with Hsp90/Hsp70 as co-chaperones. The mRNA is cell-to-cell mobile.
AT5G41950	HYPERSENSITIVE TO LATRUNCULIN B 1 (HLB1)	Tetratricopeptide repeat (TPR)-like superfamily protein
AT5G52200	INHIBITOR-2 (I-2)	Encodes an inhibitor of protein phosphatase one (PP1).
AT4G35890	LA RELATED PROTEIN 1C (LARP1C)	Encodes a cytoplasmic LAM domain containing protein that is involved in leaf senescence. The mRNA is cell-to-cell mobile.
AT3G19420	PTEN 2 (PEN2)	Encodes a phosphatase with low in vitro tyrosine phosphatase activity that is capable of dephosphorylating in vitro the 3'phosphate group of PI3P, PI(3,4)P2, and PI(3,5)P2 and may be an effector of lipid signaling. The mRNA is cell-to-cell mobile.
AT2G35210	ROOT AND POLLEN ARFGAP (RPA)	A member of ARF GAP domain (AGD), A thaliana has 15 members, grouped into four classes.
AT3G52560	UBIQUITIN E2 VARIANT 1D-4 (UEV1D-4)	MMZ4/UEV1D encodes a protein that may play a role in DNA damage responses and error-free post-replicative DNA repair by participating in lysine-63-based polyubiquitination reactions. UEV1D-4, a predicted splice variant, can interact relatively weakly with UBC35/UBC13A and UBC36/UBC13B in a yeast-2-hybrid UEV1D-4 can also significantly, but not totally, functionally complement an mms2 mutation in …
AT3G60600	VAMP/SYNAPTOBREVIN-ASSOCIATED PROTEIN 27-1 (VAP27-1)	Encodes VAP27 (for Vesicle-Associated Protein). VAP27 has high homology to the VAP33 family of SNARE-like proteins from animals. May be involved in vesicular transport to or from the ER. Located exclusively in limiting membrane of protein storage vacuoles. Binds SRC2.
AT3G13290	VARICOSE-RELATED (VCR)	varicose-like protein
AT5G22120		coiled-coil protein
AT1G70770		Involved in cell wall modifications resulting in resistance to the biotroph Hpa.
AT1G69510		cAMP-regulated phosphoprotein 19-related protein
AT1G11360		Adenine nucleotide alpha hydrolases-like superfamily protein
AT2G27720		60S acidic ribosomal protein family
