# Supplementary material for: A Decade of Pollen Phosphoproteomics
Source: Int J Mol Sci. 2021 Nov 11;22(22):12212. doi: 10.3390/ijms222212212 (PMC8619407; doi:10.3390/ijms222212212)
Supplement: Supplementary file 1 [file ijms-22-12212-s001.zip › tab_S2.xlsx]

## Sheet: A. thaliana vs. soybean
Phophoproteins or their homologues shared between A.thaliana pollen phosphoproteome and G.max root hair phosphoproteome.
AGI	Description from TAIR	Gene Symbol
AT1G76010	Alba DNA/RNA-binding protein	(ALBA1)
AT4G19045	Member of a conserved family of proteins. Functions redundantly with MOB1A to regulate cell proliferation and JA metabolism.	(MOB1B)
AT4G31880	One of 5 PO76/PDS5 cohesion cofactor orthologs of Arabidopsis.	(PDS5C)
AT4G11740	Isolated as a suppressor of a dominant mutant in the Ara4 gene that was expressed in yeast ypt1 mutant strains. A novel protein with a small region of similarity to coil-coiled domain of yeast VSP27 protein.	(SAY1)
AT2G39260	Nonsense mediated decay (NMD)factor.	(UPF2)
AT3G58730	Member of V-ATPase family. Vacuolar-type H + -ATPase (V-ATPase) is a multisubunit proton pump located on the endomembranes.	(VHA-D)
AT1G09780	Encodes a 2,3-biphosphoglycerate-independent phosphoglycerate mutase that is involved in pollen development and stomatal movement.	2,3-BIPHOSPHOGLYCERATE-INDEPENDENT PHOSPHOGLYCERATE MUTASE 1 (iPGAM1)
AT5G04510	Encodes 3-phosphoinositide-dependent protein kinase that contains pleckstrin homology domain and binds 3-phosphoinositides. It activates the protein kinase AGC2-1 in a phosphatidic acid dependent manner. Phosphorylates S6K1. Interacts with PID, and transphosphorylation by PDK1 increases PID autophosphorylation. The mRNA is cell-to-cell mobile.	3'-PHOSPHOINOSITIDE-DEPENDENT PROTEIN KINASE 1 (PDK1)
AT3G10540	master regulator of AGC kinases	3'-PHOSPHOINOSITIDE-DEPENDENT PROTEIN KINASE 2 (PDK2)
AT3G05420	Acyl-CoA binding protein with high affinity for oleoyl-CoA. Expressed in all plant organs. Involved in fatty acid transport. Plays a role in determining seed oil content.	ACYL-COA BINDING PROTEIN 4 (ACBP4)
AT4G34860	Plant neutral invertase family protein	ALKALINE/NEUTRAL INVERTASE B (A/N-InvB)
AT1G68370	DnaJ-like protein with homology to coiled coils found in cytoskeleton-interacting proteins.	ALTERED RESPONSE TO GRAVITY 1 (ARG1)
AT1G20760	EH domain containing protein.	ARABIDOPSIS THALIANA EH DOMAIN CONTAINING PROTEIN 1 (ATEH1)
AT1G21630	TPLATE Adaptor complex subunit.	ARABIDOPSIS THALIANA EH DOMAIN CONTAINING PROTEIN 2 (ATEH2)
AT2G37550	A member of ARF GAP domain (AGD), A thaliana has 15 members, grouped into four classes.	ARF-GAP DOMAIN 7 (AGD7)
AT5G52040	Encodes an arginine/serine-rich splicing factor. Transcript is alternatively spliced and is differentially expressed in different tissues (flowers, roots, stems, and leaves) examined. Barta et al (2010) have proposed a nomenclature for Serine/Arginine-Rich Protein Splicing Factors (SR proteins): Plant Cell. 2010, 22:2926. RS41 binds to HYL1 and co-localizes to the nuclear dicing body. Along with …	ARGININE/SERINE-RICH SPLICING FACTOR 41 (RS41)
AT3G53500	Barta et al (2010) have proposed a nomenclature for Serine/Arginine-Rich Protein Splicing Factors (SR proteins): Plant Cell. 2010, 22:2926.	ARGININE/SERINE-RICH ZINC KNUCKLE-CONTAINING PROTEIN 32 (RS2Z32)
AT2G40620	Basic leucine zipper transcription factor. Localizes from cytoplasm to the nucleus under heat stress.	BASIC LEUCINE-ZIPPER 18 (BZIP18)
AT5G04430	Gene model AT5G04430.1 produces active protein. (BTS1S). Binds to ToMV genomic RNA and prevents viral multiplication.	BINDING TO TOMV RNA 1L (LONG FORM) (BTR1L)
AT3G49010	Encodes 60S ribosomal protein L13. Homolog of human breast basic conserved 1 (BBC1).	BREAST BASIC CONSERVED 1 (BBC1)
AT1G08420	Protein phosphatase which promotes stomatal ACD by establishing kinase-based signalling asymmetry in the two daughter cells.	BRI1 SUPPRESSOR 1 (BSU1)-LIKE 2 (BSL2)
AT1G35670	Encodes a Ca(2+)-dependent, calmodulin-independent protein kinase that is rapidly induced by drought and high-salt stress but not by low-temperature stress or heat stress. Positive regulator of ABA signaling. Phosphorylates ABA responsive transcription factors ABF1 and ABF4.	CALCIUM-DEPENDENT PROTEIN KINASE 2 (CDPK2)
AT4G09570	Encodes a member of Calcium Dependent Protein Kinase (CDPK) gene family.Positive regulator of ABA signaling. Phosphorylates ABA responsive transcription factors ABF1 and ABF4.	CALCIUM-DEPENDENT PROTEIN KINASE 4 (CPK4)
AT4G20780	Calcium sensor involved in trichome branching.	CALMODULIN LIKE 42 (CML42)
AT5G44200	Encodes a nuclear cap-binding protein that forms a heterodimeric complex with ABH1 (ATCBP80) and is likely to participate in RNA metabolism. Its mRNA is ubiquitously expressed.Loss of function mutations suggest a role in processing of pri-miRNA and mRNA splicing.	CAP-BINDING PROTEIN 20 (CBP20)
AT4G26100	Encodes a member of the casein kinase 1 protein family that is expressed in punctate particles at the cell periphery suggesting possible plasmodesmatal localization (member of CKL-B group).	CASEIN KINASE 1 (CK1)
AT4G33400	Together with DEM2 plays an essential role in cell division in plants, most likely through an interaction with RAN1.	DEFECTIVE EMBRYO AND MERISTEMS 1 (DEM1)
AT1G59610	A high molecular weight GTPase whose GTP-binding domain shows a low homology to those of other plant dynamin-like proteins.Contains a pleckstrin homologous domain. DRP2B and DRP1A participate together in clathrin-coated vesicle formation during endocytosis. The mRNA is cell-to-cell mobile.	DYNAMIN-LIKE 3 (DL3)
AT5G10360	RPS6A and RPS6B are fully redundant and essential during gametogenesis.	EMBRYO DEFECTIVE 3010 (EMB3010)
AT5G11710	EPSIN1 plays an important role in the vacuolar trafficking of soluble proteins at the trans-Golgi network via its interaction with gamma-ADR, VTI11, VSR1, and clathrin. Associated with actin filaments and with the Golgi complex. Expressed in most tissues. The mRNA is cell-to-cell mobile.	EPSIN1 (EPS1)
AT2G43160	Involved in plant trans-Golgi network (TGN) transport.	EPSIN2 (EPS2)
AT5G42950	EXA1 is a GYF domain-containing gene of the SMY2 subgroup. Mutants exhibit resistance to potexviruses.	ESSENTIAL FOR POTEXVIRUS ACCUMULATION 1 (EXA1)
AT3G13920	eukaryotic translation initiation factor 4A-1	EUKARYOTIC TRANSLATION INITIATION FACTOR 4A1 (EIF4A1)
AT3G26400	member of eIF4B - eukaryotic initiation factor 4B The mRNA is cell-to-cell mobile.	EUKARYOTIC TRANSLATION INITIATION FACTOR 4B1 (EIF4B1)
AT5G57870	Encodes a putative eukaryotic translation initiation factor The mRNA is cell-to-cell mobile.	EUKARYOTIC TRANSLATION INITIATION FACTOR ISOFORM 4G1 (eIFiso4G1)
AT1G20110	Encodes a protein that is localized to the peripheral membrane of late endosomal compartments. Involved in the regulation of mulitivesicular/prevacuolar compartment protein sorting. Loss of function mutations are embryo lethal. Regulates IRT1-dependent metal transport and metal homeostasis. The mRNA is cell-to-cell mobile.	FYVE-DOMAIN PROTEIN 1 (FYVE1)
AT2G45200	Encodes a member of the GOS1 (Golgi SNARE) gene family.	GOLGI SNARE 12 (GOS12)
AT2G24520	plasma membrane H+-ATPase	H(+)-ATPASE 5 (HA5)
AT5G56000	HEAT SHOCK PROTEIN 81.4	HEAT SHOCK PROTEIN 81.4 (Hsp81.4)
AT3G51880	Encodes a protein belonging to the subgroup of HMGB (high mobility group B) proteins that have a distinctive DNA-binding motif, the HMG-box domain. The motif confers non-sequence specific interaction with linear DNA and structure-specific binding to distorted DNA sites. The HMGB proteins are involved in the assembly of nucleoprotein complexes. Can be phosphorylated by CK2alpha. In interphase cell…	HIGH MOBILITY GROUP B1 (HMGB1)
AT4G12400	Encodes one of the 36 carboxylate clamp (CC)-tetratricopeptide repeat (TPR) proteins (Prasad 2010, Pubmed ID: 20856808) with potential to interact with Hsp90/Hsp70 as co-chaperones.	HOP3 (Hop3)
AT5G41950	Tetratricopeptide repeat (TPR)-like superfamily protein	HYPERSENSITIVE TO LATRUNCULIN B 1 (HLB1)
AT5G52200	Encodes an inhibitor of protein phosphatase one (PP1).	INHIBITOR-2 (I-2)
AT1G74910	KONJAC1 is imilar to sugar pyrophosphorylases but has an insertion of 2 AA in the pyrophosphorylase consensus motif that is highly conserved in GMPPs. It lacks GDP-mannose pyrophosphorylase activity but can simulate the GDP-mannose pyrophosphorylase activity of VTC1.	KONJAC 1 (KJC1)
AT4G35890	Encodes a cytoplasmic LAM domain containing protein that is involved in leaf senescence. The mRNA is cell-to-cell mobile.	LA RELATED PROTEIN 1C (LARP1C)
AT5G20100	Tightly connected with MAPK signaling to fine-tune stomatal production and patterning.	MAPK SUBSTRATES IN THE STOMATAL LINEAGE 3 2 (MASS3)
AT1G79340	Encodes MCP2d, the predominant and constitutively expressed member of type II metacaspases (MCPs). MCP2d plays a positive regulatory role in biotic and abiotic stress-induced programmed cell death (PCD). Arabidopsis contains three type I MCP genes (MCP1a-c) and six type II MCP genes (MCP2a?f): AtMCP1a/At5g64240, AtMCP1b/At1g02170, AtMCP1c/At4g25110, AtMCP2a/At1g79310, AtMCP2b/At1g79330, AtMCP2c/A…	METACASPASE 4 (MC4)
AT2G22560	Kinase interacting (KIP1-like) family protein	NETWORKED 2D (NET2D)
AT3G14940	Encodes a cytosolic phosphoenolpyruvate carboxylase (PEPC) that has activity when expressed in E.coli. Its mRNA is most abundantly expressed in roots and siliques. PPC3 belongs to the plant-type PEPC family. It can form an enzymatically active complex with a castor bean ortholog of PPC4, which encodes a bacterial-type PEPC. The mRNA is cell-to-cell mobile.	PHOSPHOENOLPYRUVATE CARBOXYLASE 3 (PPC3)
AT1G70730	Encodes a cytosolic phosphoglucomutase (PGM). Two Arabidopsis PGM proteins (AT1G70730/PGM2 and AT1G23190/PGM3) have high sequence similarities and redundant functions. Mature plants possessing a single cPGM allele had a major reduction in cPGM activity. Whereas pgm2 and pgm3 single mutants are undistinguishable from the wild type, loss of both PGM2 and PGM3 severely impairs male and female gameto…	PHOSPHOGLUCOMUTASE 2 (PGM2)
AT5G39570	Protein of unknown function. Binds phosphatidic acid and acts downstream of PLDalpha.	PLD REGULATED PROTEIN1 (PLDRP1)
AT2G33700	Encodes a putative protein phosphatase 2C that positively regulates salt tolerance in abscisic acid-dependent manner.	PROTEIN PHOSPHATASE 2C G GROUP 1 (PP2CG1)
AT4G27500	interacts with H+-ATPase, and regulates its activity The mRNA is cell-to-cell mobile.	PROTON PUMP INTERACTOR 1 (PPI1)
AT3G10360	Encodes a member of the Arabidopsis Pumilio (APUM) proteins containing PUF domain (eight repeats of approximately 36 amino acids each). PUF proteins regulate both mRNA stability and translation through sequence-specific binding to the 3' UTR of target mRNA transcripts.	PUMILIO 4 (PUM4)
AT3G61260	Lipid raft regulatory protein, crucial for plasma membrane nanodomain assembly to control plasmodesmata aperture and functionality. Negatively regulates the cell-to-cell movement of TuMV via competition with PCaP1 for binding actin filaments.	REMORIN 1.2 (REM1.2)
AT2G36620	RPL24A encodes ribosomal protein L24, homolog of cytosolic RPL24, found in archaea and higher eukaryotes. Arabidopsis has two RPL24 homologs, RPL24A (AT2G36620) and RPL24B (AT3G53020).	RIBOSOMAL PROTEIN L24 (RPL24A)
AT3G55460	encodes an SC35-like splicing factor that is localized to nuclear specks. Barta et al (2010) have proposed a nomenclature for Serine/Arginine-Rich Protein Splicing Factors (SR proteins): Plant Cell. 2010, 22:2926. The mRNA is cell-to-cell mobile.	SC35-LIKE SPLICING FACTOR 30 (SCL30)
AT4G15410	serine/threonine protein phosphatase 2A 55 kDa regulatory subunit B prime gamma	SERINE/THREONINE PROTEIN PHOSPHATASE 2A 55 KDA REGULATORY SUBUNIT B PRIME GAMMA (PUX5)
AT1G53300	Encodes one of the 36 carboxylate clamp (CC)-tetratricopeptide repeat (TPR) proteins (Prasad 2010, Pubmed ID: 20856808) with potential to interact with Hsp90/Hsp70 as co-chaperones. The TTL family is required for osmotic stress tolerance and male sporogenesis. The mRNA is cell-to-cell mobile.	TETRATRICOPEPTIDE-REPEAT THIOREDOXIN-LIKE 1 (TTL1)
AT3G08710	Associated to plasma membrane. Moves cell to cell, suggesting a role in intercellular communication. The redox reaction between oxidized AtGPX3 and reduced AtTRXh9 is realized through the forming and breaking of disulfide bonds via the active sites of Cys4 and Cys57 in AtTRXh9.	THIOREDOXIN H-TYPE 9 (TH9)
AT2G38410	Encodes a member of the Arabidopsis TOL (TOM1-LIKE) family of ubiquitin binding proteins that acts redundantly in the recognition and further endocytic sorting of a PIN-FORMED (PIN)-type auxin carrier protein at the plasma membrane, modulating dynamic auxin distribution and associated growth responses.	TOM1-LIKE 6 (TOL6)
AT1G15750	Encodes a protein with several WD40 repeats at the C-terminus and predicted protein-protein interaction domains at the N-terminus. Together with the TOPLESS-RELATED PROTEINS (TPRs), it is thought to be involved in transcriptional repression of root-promoting genes in the top half of the embryo during the transition stage of embryogenesis. It can also interact with IAA12 through the EAR domain of …	TOPLESS (TPL)
AT5G07350	RNA binding protein with nuclease activity essential for stress response. Involved in mechanisms acting on mRNAs entering the secretory pathway. Functionally redundant with TSN2.	TUDOR-SN PROTEIN 1 (TUDOR1)
AT1G08200	Encodes a putative UDP-D-apiose/UPD-D-xylose synthetase.	UDP-D-APIOSE/UDP-D-XYLOSE SYNTHASE 2 (AXS2)
AT2G41740	Encodes a protein with high homology to animal villin.	VILLIN 2 (VLN2)
AT5G05010	clathrin adaptor complexes medium subunit family protein
AT5G47490	RGPR-like protein
AT2G15860	BAT2 domain protein
AT2G30710	Ypt/Rab-GAP domain of gyp1p superfamily protein
AT5G64130	cAMP-regulated phosphoprotein 19-related protein
AT3G07810	RNA-binding (RRM/RBD/RNP motifs) family protein
AT1G26300	BSD domain-containing protein
AT1G21080	DNAJ heat shock N-terminal domain-containing protein
AT5G53620	RNA polymerase II degradation factor
AT3G07660	flocculation protein (DUF1296)
AT4G11860	FAM63A-like protein (DUF544)
AT3G15260	Protein phosphatase 2C family protein
AT4G39680	SAP domain-containing protein
AT3G22850	aluminum induced protein with YGL and LRDR motifs
AT5G17910	cardiomyopathy-associated protein
AT2G14835	RING/U-box superfamily protein
AT1G11360	Adenine nucleotide alpha hydrolases-like superfamily protein
AT5G59210	myosin heavy chain-like protein
AT1G11480	eukaryotic translation initiation factor-like protein
AT2G37160	Transducin/WD40 repeat-like superfamily protein
AT3G53390	Transducin/WD40 repeat-like superfamily protein
AT1G80930	MIF4G domain-containing protein / MA3 domain-containing protein
AT1G05350	NAD(P)-binding Rossmann-fold superfamily protein
AT2G18110	Translation elongation factor EF1B/ribosomal protein S6 family protein

## Sheet: maize vs. soybean
Phophoproteins or their homologues shared between Z.mais pollen dataset and G.max root hair dataset
AGI	Description from TAIR	Gene Symbol
AT5G21170	Encodes AKINbeta1, a subunit of the SnRK1 kinase (Sucrose non-fermenting-1-related protein kinase). Involved in regulation of nitrogen and sugar metabolism. As part of the regulatory subunit, it binds maltose which promotes kinase activity. Acts as a global regulator of genes involved in carbon, lipid and nitrogen metabolism.	(AKINBETA1)
AT5G42020	Luminal binding protein (BiP2) involved in polar nuclei fusion during proliferation of endosperm nuclei.	(BIP2)
AT5G28770	BASIC LEUCINE ZIPPER protein which regulates the circadian oscillator gene PSEUDO RESPONSE REGULATOR7 (PRR7) to change the circadian phase in response to sugars. It upregulates PRR7 in response to low energy. bZIP63 and PRR7 are required for correct oscillator phase under light/dark cycles. bZIP protein BZO2H3 mRNA, partial cds	(BZO2H3)
AT1G53590	Calcium-dependent lipid-binding (CaLB domain) family protein	(NTMC2T6.1)
AT4G31880	One of 5 PO76/PDS5 cohesion cofactor orthologs of Arabidopsis.	(PDS5C)
AT3G26020	Encodes protein phosphatase 2A (PP2A) B'eta subunit. Targeted to nucleus and cytosol.	(PP2AB'ETA)
AT3G06610	DNA-binding enhancer protein-like protein	(PYK)
AT4G11740	Isolated as a suppressor of a dominant mutant in the Ara4 gene that was expressed in yeast ypt1 mutant strains. A novel protein with a small region of similarity to coil-coiled domain of yeast VSP27 protein.	(SAY1)
AT1G78880	Plasma membrane-localized proteins that negatively regulate cellulose synthesis by inhibiting the exocytosis of CESAs.	(SHOU4)
AT1G16860	Plasma membrane-localized proteins that negatively regulate cellulose synthesis by inhibiting the exocytosis of CESAs.	(SHOU4L)
AT3G58730	Member of V-ATPase family. Vacuolar-type H + -ATPase (V-ATPase) is a multisubunit proton pump located on the endomembranes.	(VHA-D)
AT1G09780	Encodes a 2,3-biphosphoglycerate-independent phosphoglycerate mutase that is involved in pollen development and stomatal movement.	2,3-BIPHOSPHOGLYCERATE-INDEPENDENT PHOSPHOGLYCERATE MUTASE 1 (iPGAM1)
AT5G04510	Encodes 3-phosphoinositide-dependent protein kinase that contains pleckstrin homology domain and binds 3-phosphoinositides. It activates the protein kinase AGC2-1 in a phosphatidic acid dependent manner. Phosphorylates S6K1. Interacts with PID, and transphosphorylation by PDK1 increases PID autophosphorylation. The mRNA is cell-to-cell mobile.	3'-PHOSPHOINOSITIDE-DEPENDENT PROTEIN KINASE 1 (PDK1)
AT3G10540	master regulator of AGC kinases	3'-PHOSPHOINOSITIDE-DEPENDENT PROTEIN KINASE 2 (PDK2)
AT3G29575	ABI five binding protein 3	ABI FIVE BINDING PROTEIN 3 (AFP3)
AT3G05420	Acyl-CoA binding protein with high affinity for oleoyl-CoA. Expressed in all plant organs. Involved in fatty acid transport. Plays a role in determining seed oil content.	ACYL-COA BINDING PROTEIN 4 (ACBP4)
AT1G68370	DnaJ-like protein with homology to coiled coils found in cytoskeleton-interacting proteins.	ALTERED RESPONSE TO GRAVITY 1 (ARG1)
AT5G51300	Encodes a nuclear localized splicing factor homolog that is involved in alternative splicing of some mRNAs.	ARABIDOPSIS SF1 HOMOLOG (ATSF1)
AT1G20760	EH domain containing protein.	ARABIDOPSIS THALIANA EH DOMAIN CONTAINING PROTEIN 1 (ATEH1)
AT1G21630	TPLATE Adaptor complex subunit.	ARABIDOPSIS THALIANA EH DOMAIN CONTAINING PROTEIN 2 (ATEH2)
AT2G37550	A member of ARF GAP domain (AGD), A thaliana has 15 members, grouped into four classes.	ARF-GAP DOMAIN 7 (AGD7)
AT1G15520	ABC transporter family involved in ABA transport and resistance to lead. Localizes to plasma membrane. Upregulated by lead. Expressed in leaves, flowers, stomata and roots.	ATP-BINDING CASSETTE G40 (ABCG40)
AT3G58170	Encodes a Bet1/Sft1-like SNARE protein which fully suppresses the temperature-sensitive growth defect in <i>sft1-1</i> yeast cells; however, it cannot support the deletion of the yeast BET1 gene (<i>bet1&#916;</i>).	BET1P/SFT1P-LIKE PROTEIN 14A (BS14A)
AT5G04430	Gene model AT5G04430.1 produces active protein. (BTS1S). Binds to ToMV genomic RNA and prevents viral multiplication.	BINDING TO TOMV RNA 1L (LONG FORM) (BTR1L)
AT4G17720	RNA-binding (RRM/RBD/RNP motifs) family protein	BPA1-LIKE 1 (BPL1)
AT1G80210	Mov34/MPN/PAD-1 family protein	BRCA1/BRCA2-CONTAINING COMPLEX 36 HOMOLOG A (BRCC36A)
AT1G31870	Ortholog of yeast BUD13 RES complex protein. Functions in pre mRNA processing of RNAs expressed in embryos.	BUD SITESELECTION PROTEIN 13 (BUD13)
AT5G04870	A calcium-dependent protein kinase that can phosphorylate phenylalanine ammonia lyase (PAL), a key enzyme in pathogen defense.Phosphorylates, in vivo, the transcription factor ORE1, a master regulator of senescence.	CALCIUM DEPENDENT PROTEIN KINASE 1 (CPK1)
AT1G35670	Encodes a Ca(2+)-dependent, calmodulin-independent protein kinase that is rapidly induced by drought and high-salt stress but not by low-temperature stress or heat stress. Positive regulator of ABA signaling. Phosphorylates ABA responsive transcription factors ABF1 and ABF4.	CALCIUM-DEPENDENT PROTEIN KINASE 2 (CDPK2)
AT4G09570	Encodes a member of Calcium Dependent Protein Kinase (CDPK) gene family.Positive regulator of ABA signaling. Phosphorylates ABA responsive transcription factors ABF1 and ABF4.	CALCIUM-DEPENDENT PROTEIN KINASE 4 (CPK4)
AT4G20780	Calcium sensor involved in trichome branching.	CALMODULIN LIKE 42 (CML42)
AT5G44200	Encodes a nuclear cap-binding protein that forms a heterodimeric complex with ABH1 (ATCBP80) and is likely to participate in RNA metabolism. Its mRNA is ubiquitously expressed.Loss of function mutations suggest a role in processing of pri-miRNA and mRNA splicing.	CAP-BINDING PROTEIN 20 (CBP20)
AT1G80000	CASC3/Barentsz eIF4AIII binding protein	CASC3/BARENTSZ ELF4AIII-BINDING PROTEIN (BTZ1)
AT4G26100	Encodes a member of the casein kinase 1 protein family that is expressed in punctate particles at the cell periphery suggesting possible plasmodesmatal localization (member of CKL-B group).	CASEIN KINASE 1 (CK1)
AT4G14340	Phosphorylates serine or threonine residues that are near and C-terminal to acidic side chains on a variety of target proteins. Member of CKL gene family (CKL-C group).	CASEIN KINASE I (CKI1)
AT3G18480	This gene is predicted to encode a protein that functions as a Golgi apparatus structural component, known as a golgin in mammals and yeast. A fluorescently-tagged version of CASP co-localizes with Golgi markers, and this localization appears to require the C-terminal (565?689aa) portion of the protein. The protein is inserted into a membrane in a type II orientation.	CCAAT-DISPLACEMENT PROTEIN ALTERNATIVELY SPLICED PRODUCT (CASP)
AT1G45688	CC1 is a plant specific gene that interacts with with the cellulose synthase complex and microtubules. It appears to play a role in localizing CESA to the membrane, microtuble dynamics , particularly during salt stress.	COMPANION OF CELLULOSE SYNTHASE 1 (CC1)
AT5G10270	Encodes CDKC;1, part of a CDKC kinase complex that is targeted by Cauliflower mosaic virus (CaMV) for transcriptional activation of viral genes. Also regulates plant growth and development.	CYCLIN-DEPENDENT KINASE C;1 (CDKC;1)
AT1G73690	cyclin dependent kinase activator CDKD;1. Nuclear localization. Involved in cell cycle regulation and cell differentiation.	CYCLIN-DEPENDENT KINASE D1;1 (CDKD1;1)
AT1G18040	cyclin-dependent kinase D1	CYCLIN-DEPENDENT KINASE D1;3 (CDKD1;3)
AT1G67580	Protein kinase superfamily protein	CYCLIN-DEPENDENT KINASE G2 (CDKG2)
AT1G08370	Encodes DCP1 involved in mRNA decapping. DCP1 forms a mRNA decapping complex with DCP2 (At5g13570) and VCS (VARICOSE) (At3g13300). However, unlike DCP2, DCP1 itself does not have mRNA decapping activity in vitro. DCP1, DCP2 and VCS colocalize in cytoplasmic loci, which are putative Arabidopsis mRNA processing bodies. Null mutants of DCP1, DCP2, and VCS accumulate capped mRNAs with a reduced degra…	DECAPPING 1 (DCP1)
AT4G33400	Together with DEM2 plays an essential role in cell division in plants, most likely through an interaction with RAN1.	DEFECTIVE EMBRYO AND MERISTEMS 1 (DEM1)
AT1G48760	Encodes the putative delta subunit of the AP(adaptor protein)-3 complex and plays a role in vacuolar function.	DELTA-ADAPTIN (delta-ADR)
AT2G25620	Encodes DBP1, a member of the DBP factors (DNA-binding protein phosphatases) featuring sequence-specific DNA-binding and protein phosphatase activity. DBP1 is involved in plant-potyvirus interactions. Loss-of-function of DBP1 renders resistance to potyviruses. Negatively regulates drought and salt tolerance through altering leaf surface permeability.	DNA-BINDING PROTEIN PHOSPHATASE 1 (DBP1)
AT3G13235	ubiquitin family protein	DNA-DAMAGE INDUCIBLE 1 (DDI1)
AT5G22060	Co-chaperonin similar to E. coli DnaJ	DNAJ HOMOLOGUE 2 (J2)
AT1G10390	DRA2 is a homolog of mammalian nucleoporin 98 and a likely component of the nuclear pore complex in Arabidopsis. It positively participates in the control of the hypocotyl elongation response to plant proximity and control of shade induced gene expression. Nucleoportin which redundantly inhibits flowering together with Nup98b through multiple pathways including clock, photoperiod, and age pathway…	DRACULA2 (DRA2)
AT1G64110	Target promoter of the male germline-specific transcription factor DUO1.	DUO1-ACTIVATED ATPASE 1 (DAA1)
AT1G59610	A high molecular weight GTPase whose GTP-binding domain shows a low homology to those of other plant dynamin-like proteins.Contains a pleckstrin homologous domain. DRP2B and DRP1A participate together in clathrin-coated vesicle formation during endocytosis. The mRNA is cell-to-cell mobile.	DYNAMIN-LIKE 3 (DL3)
AT2G38280	Encodes a protein with in vitro AMP deaminase activity that is involved in embryogenesis. Homozygous mutant embryos fail to develop past the zygote stage.	EMBRYONIC FACTOR1 (FAC1)
AT2G43160	Involved in plant trans-Golgi network (TGN) transport.	EPSIN2 (EPS2)
AT1G75220	Encodes a vacuolar glucose exporter that is induced in response to factors that activate vacuolar glucose pools like darkness, heat stress and wounding and repressed during conditions that trigger glucose accumulation in the vacuole like cold stress and external sugar supply.	ERD6-LIKE 6 (ERDL6)
AT5G42950	EXA1 is a GYF domain-containing gene of the SMY2 subgroup. Mutants exhibit resistance to potexviruses.	ESSENTIAL FOR POTEXVIRUS ACCUMULATION 1 (EXA1)
AT3G13920	eukaryotic translation initiation factor 4A-1	EUKARYOTIC TRANSLATION INITIATION FACTOR 4A1 (EIF4A1)
AT3G26400	member of eIF4B - eukaryotic initiation factor 4B The mRNA is cell-to-cell mobile.	EUKARYOTIC TRANSLATION INITIATION FACTOR 4B1 (EIF4B1)
AT5G57870	Encodes a putative eukaryotic translation initiation factor The mRNA is cell-to-cell mobile.	EUKARYOTIC TRANSLATION INITIATION FACTOR ISOFORM 4G1 (eIFiso4G1)
AT4G16280	Involved in the promotion of the transition of the vegetative meristem to reproductive development. Four forms of the protein (alpha, beta, delta and gamma) are produced by alternative splicing. Involved in RNA-mediated chromatin silencing. At one point it was believed to act as an abscisic acid receptor but the paper describing that function was retracted.	FLOWERING CONTROL LOCUS A (FCA)
AT1G20110	Encodes a protein that is localized to the peripheral membrane of late endosomal compartments. Involved in the regulation of mulitivesicular/prevacuolar compartment protein sorting. Loss of function mutations are embryo lethal. Regulates IRT1-dependent metal transport and metal homeostasis. The mRNA is cell-to-cell mobile.	FYVE-DOMAIN PROTEIN 1 (FYVE1)
AT3G45240	Encodes a geminivirus Rep interacting kinase (GRIK; GRIK1/AT3G45240, GRIK2/AT5G60550). GRIKs are SnRK1 (SNF1-related kinases) activating kinases. Both GRIKs specifically bind to the SnRK1 catalytic subunit and phosphorylate the equivalent threonine residue in its activation loop in vitro. Involved in resistance to S. sclerotiorum, fungal sRNA target.	GEMINIVIRUS REP INTERACTING KINASE 1 (GRIK1)
AT3G02520	Encodes GF14 &#957;, a 14-3-3 protein isoform (14-3-3&#957;).	GENERAL REGULATORY FACTOR 7 (GRF7)
AT3G04120	encodes cytosolic GADPH (C subunit) involved in the glycolytic pathway but also interacts with H2O2 potentially placing it in a signalling cascade induced by ROS. The mRNA is cell-to-cell mobile.	GLYCERALDEHYDE-3-PHOSPHATE DEHYDROGENASE C SUBUNIT 1 (GAPC1)
AT1G13440	The expression level of GAPC-2 is upregulated in Arabidopsis seedlings exposed to cadmium.	GLYCERALDEHYDE-3-PHOSPHATE DEHYDROGENASE C2 (GAPC2)
AT1G16300	Encodes one of the chloroplast/plastid localized GAPDH isoforms (GAPCp1/At1g79530 and GAPCp2/At1g16300). gapcp double mutants display a drastic phenotype of arrested root development, dwarfism and sterility. GAPCps are important for the synthesis of serine in roots.	GLYCERALDEHYDE-3-PHOSPHATE DEHYDROGENASE OF PLASTID 2 (GAPCP-2)
AT5G46070	Assembles liquid?liquid phase separation (LLPS)-driven condensates within the nucleus to protect against infection and autoimmunity. Within membraneless organelles termed GBPL defence-activated condensates (GDACs), directly binds defence-gene promoters and recruited specifc transcriptional coactivators of the Mediator complex and RNA polymerase II machinery to massively reprogram host gene expres…	GUANYLATE-BINDING PROTEIN-LIKE 3 (GBPL3)
AT5G56000	HEAT SHOCK PROTEIN 81.4	HEAT SHOCK PROTEIN 81.4 (Hsp81.4)
AT1G14900	Encodes a protein belonging to the subgroup of HMGA (high mobility group A) proteins that interact with A/T-rich stretches of DNA.	HIGH MOBILITY GROUP A (HMGA)
AT3G57150	Encodes a putative pseudouridine synthase (NAP57).	HOMOLOGUE OF NAP57 (NAP57)
AT5G41950	Tetratricopeptide repeat (TPR)-like superfamily protein	HYPERSENSITIVE TO LATRUNCULIN B 1 (HLB1)
AT4G27450	aluminum induced protein with YGL and LRDR motifs	HYPOXIA RESPONSE UNKNOWN PROTEIN 54 (HUP54)
AT5G52200	Encodes an inhibitor of protein phosphatase one (PP1).	INHIBITOR-2 (I-2)
AT5G03040	Member of IQ67 (CaM binding) domain containing family.	IQ-DOMAIN 2 (iqd2)
AT2G19710	Regulator of Vps4 activity in the MVB pathway protein	IST1-LIKE 5 (ISTL5)
AT3G27960	CMU1 and CMU2 along with FRA1 contributes to lateral stability of cortical microtubules.	KINESIN LIGHT CHAIN-RELATED 2 (KLCR2)
AT1G74910	KONJAC1 is imilar to sugar pyrophosphorylases but has an insertion of 2 AA in the pyrophosphorylase consensus motif that is highly conserved in GMPPs. It lacks GDP-mannose pyrophosphorylase activity but can simulate the GDP-mannose pyrophosphorylase activity of VTC1.	KONJAC 1 (KJC1)
AT4G35890	Encodes a cytoplasmic LAM domain containing protein that is involved in leaf senescence. The mRNA is cell-to-cell mobile.	LA RELATED PROTEIN 1C (LARP1C)
AT5G64813	The LIP1 gene encodes a small GTPase that influences the light input pathway of the plant circadian network. An MBP:LIP1 fusion protein has GTP hydrolyzing abilities in vitro. In plants, LIP1 seems to play a negative role in regulating circadian period that can be suppressed by light. LIP1 also seems to negatively affect light-pulse-dependent resetting of the clock, especially during the first po…	LIGHT INSENSITIVE PERIOD1 (LIP1)
AT4G31080	Encodes one of two LUNAPARK proteins in Arabidopsis. Both LNPA and LNPB are predominantly distributed throughout the ER, but not preferentially localized at the three-way junctions. Mutation of both LNPA and LNPB together caused the cortical ER to develop poor ER cisternae and a less dense tubular network. E3 ligase involved in degradation of RHD3 to maintain a tubular ER network.	LUNAPARK2.2 (LNP2.2)
AT5G63190	Encodes a member of the MRF (MA3 DOMAIN-CONTAINING TRANSLATION REGULATORY FACTOR) gene family under TOR control that is transcriptionally induced by dark and starvation. MRF1 can be phosphorylated in vitro by S6K1 and S6K2.	MA3 DOMAIN-CONTAINING TRANSLATION REGULATORY FACTOR 1 (MRF1)
AT3G18040	Encodes a protein with similarity to MAP kinases (MAPK9).Expressed preferentially in guard cells and appears to be involved in reactive oxygen species mediated ABA signaling.	MAP KINASE 9 (MPK9)
AT5G09850	Transcription elongation factor (TFIIS) family protein	MEDIATOR 26C (MED26C)
AT1G79340	Encodes MCP2d, the predominant and constitutively expressed member of type II metacaspases (MCPs). MCP2d plays a positive regulatory role in biotic and abiotic stress-induced programmed cell death (PCD). Arabidopsis contains three type I MCP genes (MCP1a-c) and six type II MCP genes (MCP2a?f): AtMCP1a/At5g64240, AtMCP1b/At1g02170, AtMCP1c/At4g25110, AtMCP2a/At1g79310, AtMCP2b/At1g79330, AtMCP2c/A…	METACASPASE 4 (MC4)
AT1G15340	Protein containing methyl-CpG-binding domain.Has sequence similarity to human MBD proteins.	METHYL-CPG-BINDING DOMAIN 10 (MBD10)
AT4G03260	MASP1 overexpression promotes growth during drought and promotes microtubule stability and recovery after stress as well as microtubule bundling.MASP1 growth promotion and microtubule stabilization activities are dependent upon serine 670 phosphorylation. MASP1 binds microtubules;this activity is not affected by MASP1 phosphorylation status.MASP1 protein levels are induced by drought post-transcr…	MICROTUBULE ASSOCIATED STRESS PROTEIN 1 (MASP1)
AT5G55200	Co-chaperone GrpE family protein	MITOCHONDRIAL GRPE 1 (MGE1)
AT1G53240	mMDH1 encodes a mitochrondrial malate dehydrogenase. It is expressed at higher levels than the other mitochrondrial isoform mMDH2 (At3G15020) according to transcript and proteomic analyses.	MITOCHONDRIAL MALATE DEHYDROGENASE 1 (mMDH1)
AT2G16640	multimeric translocon complex in the outer envelope membrane 132	MULTIMERIC TRANSLOCON COMPLEX IN THE OUTER ENVELOPE MEMBRANE 132 (TOC132)
AT1G16520	NAI1 interacting protein, involved in ER body and vesicle formation.	NAI2-INTERACTING PROTEIN 2 (NAIP2)
AT1G09720	Member of NET domain family of actin binding proteins. Paralog of At3g22790 (NET2A).	NETWORKED 2B (NET2B)
AT2G22560	Kinase interacting (KIP1-like) family protein	NETWORKED 2D (NET2D)
AT3G63000	NPL4-like protein 1	NPL4-LIKE PROTEIN 1 (NPL41)
AT4G13350	Encodes a GTPase that interacts with nuclear shuttle proteins (NSPs) from a number of different plant viruses. The gene is widely expressed and NIG transcript levels do not rise in response to viral infection. This cytoplasmic protein does not directly interact with a viral movement protein (MP), but, it does promote the movement of NSP from the nucleus to the cytoplasm. Overexpression of NIG in …	NSP (NUCLEAR SHUTTLE PROTEIN)-INTERACTING GTPASE (NIG)
AT4G14350	AGC (cAMP-dependent, cGMP-dependent and protein kinase C) kinase family protein	NUCLEAR DBF2-RELATED 1 (NDR1)
AT3G14940	Encodes a cytosolic phosphoenolpyruvate carboxylase (PEPC) that has activity when expressed in E.coli. Its mRNA is most abundantly expressed in roots and siliques. PPC3 belongs to the plant-type PEPC family. It can form an enzymatically active complex with a castor bean ortholog of PPC4, which encodes a bacterial-type PEPC. The mRNA is cell-to-cell mobile.	PHOSPHOENOLPYRUVATE CARBOXYLASE 3 (PPC3)
AT1G70730	Encodes a cytosolic phosphoglucomutase (PGM). Two Arabidopsis PGM proteins (AT1G70730/PGM2 and AT1G23190/PGM3) have high sequence similarities and redundant functions. Mature plants possessing a single cPGM allele had a major reduction in cPGM activity. Whereas pgm2 and pgm3 single mutants are undistinguishable from the wild type, loss of both PGM2 and PGM3 severely impairs male and female gameto…	PHOSPHOGLUCOMUTASE 2 (PGM2)
AT2G38670	Encodes a mitochondrial ethanolamine-phosphate cytidylyltransferase, involved in phosphatidylethanolamine (PE) biosynthesis.	PHOSPHORYLETHANOLAMINE CYTIDYLYLTRANSFERASE 1 (PECT1)
AT2G45140	Encodes a Plant VAMP-Associated protein that localizes to the ER and binds to the sitosterol-binding protein ORP3a. The WFDE motif in ORP3a appears to be important for this direct interaction. Mutation of this motif causes ORP3a to relocalize to the Golgi and cytosol. The interaction between PVA12 and ORP3a does not appear to be sterol-dependent. The mRNA is cell-to-cell mobile.	PLANT VAP HOMOLOG 12 (PVA12)
AT2G33700	Encodes a putative protein phosphatase 2C that positively regulates salt tolerance in abscisic acid-dependent manner.	PROTEIN PHOSPHATASE 2C G GROUP 1 (PP2CG1)
AT5G06970	PATROL1 is a Munc13-like protein involved in mediating H[+]-ATPase translocation. It interacts with AHA1and is responsible for its translocation during stomatal movement.	PROTON ATPASE TRANSLOCATION CONTROL 1 (PATROL1)
AT4G27500	interacts with H+-ATPase, and regulates its activity The mRNA is cell-to-cell mobile.	PROTON PUMP INTERACTOR 1 (PPI1)
AT3G10360	Encodes a member of the Arabidopsis Pumilio (APUM) proteins containing PUF domain (eight repeats of approximately 36 amino acids each). PUF proteins regulate both mRNA stability and translation through sequence-specific binding to the 3' UTR of target mRNA transcripts.	PUMILIO 4 (PUM4)
AT1G22740	GTP-binding protein Rab7	RAB GTPASE HOMOLOG G3B (RABG3B)
AT4G09720	RAB GTPase homolog G3A	RAB GTPASE HOMOLOG G3A (RABG3A)
AT5G58590	Encodes a Ran-binding protein 1 homolog (RanBP1).	RAN BINDING PROTEIN 1 (RANBP1)
AT5G25060	RNA recognition motif (RRM)-containing protein	REDUCED RED-LIGHT RESPONSES IN CRY1CRY2 BACKGROUND 1 (RRC1)
AT1G78570	Encodes a UDP-L-Rhamnose synthase involved in the biosynthesis of rhamnose, a major monosaccharide component of pectin. Catalyzes the conversion of UDP-D-Glc to UDP-L-Rha. The dehydrogenase domain of RHM1 was shown to catalyze the conversion of UDP-D-Glc to the reaction intermediate UDP-4-keto-6-deoxy-D-Glc using recombinant protein assay but the activity of the full-length protein was not determ…	RHAMNOSE BIOSYNTHESIS 1 (RHM1)
AT5G57290	60S acidic ribosomal protein family	RIBOSOMAL P3 PROTEIN B (P3B)
AT3G61110	Arabidopsis ribosomal protein	RIBOSOMAL PROTEIN S27 (RS27A)
AT4G31580	Encodes a Serine/arginine-rich (SR) protein RSZp22. SR proteins are splicing regulators that share a modular structure consisting of one or two N-terminal RNA recognition motif domains and a C-terminal RS-rich domain. RSZp22 is located in the nucleolus. It is a nucleocytoplasmic shuttling protein and an interacting partner to the Arabidopsis U1-70K. Barta et al (2010) have proposed a nomenclature…	RS-CONTAINING ZINC FINGER PROTEIN 22 (RSZ22)
AT5G04990	Encodes a member of the Sad1/UNC-84 (SUN)-domain proteins: AtSUN1(At5g04990), AtSUN2(AT3G10730). SUN domain proteins are part of the cytoskeletal-nucleoskeletal bridging complexes. AtSUN1 and AtSUN2 are localized to the nuclear envelope and are present as homomers and heteromers in vivo.Encodes an outer nuclear membrane protein that anchors RanGAP1 to the nuclear envelope. It interacts with WPP d…	SAD1/UNC-84 DOMAIN PROTEIN 1 (SUN1)
AT5G60410	Encodes a plant small ubiquitin-like modifier (SUMO) E3 ligase that is a focal controller of Pi starvation-dependent responses. Also required for SA and PAD4-mediated R gene signalling, which in turn confers innate immunity in Arabidopsis. Also involved in the regulation of plant growth, drought responses and freezing tolerance. This latter effect is most likely due to SIZ1 dependent ABI5 sumoyla…	SAP AND MIZ1 DOMAIN- CONTAINING LIGASE1 (SIZ1)
AT3G13570	encodes an SC35-like splicing factor of 30 kD that is localized to the nuclear specks. Barta et al (2010) have proposed a nomenclature for Serine/Arginine-Rich Protein Splicing Factors (SR proteins): Plant Cell. 2010, 22:2926.	SC35-LIKE SPLICING FACTOR 30A (SCL30A)
AT4G15410	serine/threonine protein phosphatase 2A 55 kDa regulatory subunit B prime gamma	SERINE/THREONINE PROTEIN PHOSPHATASE 2A 55 KDA REGULATORY SUBUNIT B PRIME GAMMA (PUX5)
AT4G38470	Serine/threonine kinase that phosphorylate transit peptides of chloroplast and mitochondria targeted pre-proteins.	SERINE/THREONINE/TYROSINE KINASE 46 (STY46)
AT2G27100	Identified as a leaf form mutant by Redei having serrated leaves. Further analysis of the single loss of function allele indicated pleiotropic effects extending to many aspects of shoot development such as taller meristems, alterations in phase transition, phyllotaxy and branching. Encodes a single zinc finger containing protein that is expressed in meristems and organ primordia and forms a compl…	SERRATE (SE)
AT4G00720	Encodes ASKtheta, a group III Arabidopsis GSK3/shaggy-like kinase. Functions in the brassinosteroid signalling pathway.	SHAGGY-LIKE PROTEIN KINASE 32 (SK32)
AT2G03150	Encodes a nuclear-localized calcium-binding protein RSA1 (SHORT ROOT IN SALT MEDIUM 1), which is required for salt tolerance.	SHORT ROOT IN SALT MEDIUM 1 (RSA1)
AT3G48530	SNF1-related protein kinase regulatory subunit gamma 1	SNF1-RELATED PROTEIN KINASE REGULATORY SUBUNIT GAMMA 1 (KING1)
AT3G05030	Encodes a vacuolar K+/H+ exchanger essential for active K+ uptake at the tonoplast and involved in regulating stomatal closure.	SODIUM HYDROGEN EXCHANGER 2 (NHX2)
AT5G06140	Homolog of yeast retromer subunit VPS5. Part of a retromer-like protein complex involved in endosome to lysosome protein transport. In roots it co-localizes with the PIN2 auxin efflux carrier. Involved in endocytic sorting of membrane proteins including PIN2, BOR1 and BRI1.	SORTING NEXIN 1 (SNX1)
AT3G03800	member of SYP13 Gene Family	SYNTAXIN OF PLANTS 131 (SYP131)
AT5G14720	Membrane-localized protein kinase which regulates thermomorphogenesis.	TARGET OF TEMPERATURE3 (TOT3)
AT1G53300	Encodes one of the 36 carboxylate clamp (CC)-tetratricopeptide repeat (TPR) proteins (Prasad 2010, Pubmed ID: 20856808) with potential to interact with Hsp90/Hsp70 as co-chaperones. The TTL family is required for osmotic stress tolerance and male sporogenesis. The mRNA is cell-to-cell mobile.	TETRATRICOPEPTIDE-REPEAT THIOREDOXIN-LIKE 1 (TTL1)
AT2G38410	Encodes a member of the Arabidopsis TOL (TOM1-LIKE) family of ubiquitin binding proteins that acts redundantly in the recognition and further endocytic sorting of a PIN-FORMED (PIN)-type auxin carrier protein at the plasma membrane, modulating dynamic auxin distribution and associated growth responses.	TOM1-LIKE 6 (TOL6)
AT5G01760	Encodes a member of the Arabidopsis TOL (TOM1-LIKE) family of ubiquitin binding proteins that acts redundantly in the recognition and further endocytic sorting of a PIN-FORMED (PIN)-type auxin carrier protein at the plasma membrane, modulating dynamic auxin distribution and associated growth responses.	TOM1-LIKE 7 (TOL7)
AT4G32760	Encodes a member of the Arabidopsis TOL (TOM1-LIKE) family of ubiquitin binding proteins that acts redundantly in the recognition and further endocytic sorting of a PIN-FORMED (PIN)-type auxin carrier protein at the plasma membrane, modulating dynamic auxin distribution and associated growth responses.	TOM1-LIKE 9 (TOL9)
AT4G35300	tonoplast monosaccharide transporter2	TONOPLAST MONOSACCHARIDE TRANSPORTER2 (TMT2)
AT1G15750	Encodes a protein with several WD40 repeats at the C-terminus and predicted protein-protein interaction domains at the N-terminus. Together with the TOPLESS-RELATED PROTEINS (TPRs), it is thought to be involved in transcriptional repression of root-promoting genes in the top half of the embryo during the transition stage of embryogenesis. It can also interact with IAA12 through the EAR domain of …	TOPLESS (TPL)
AT4G27060	Encodes a novel, plant-specific microtubule-associated protein that regulates the orientation of cortical microtubules and the direction of organ growth. The protein plays a role in control of microtubule dependent anisotropic cell elongation. spr2 mutant rosette leaves, cauline leaves, roots, petioles and petals curl in an anticlockwise direction.	TORTIFOLIA 1 (TOR1)
AT5G55860	WEB1/PMI2 related protein involved in mecahnotransduction.TREPH1 is phosphorylated at position S625 in response to touch, and this is required for mechanosensitive growth response.	TOUCH-REGULATED PHOSPHOPROTEIN1 (TREPH1)
AT5G16620	chloroplast protein import (Tic40)	TRANSLOCON AT THE INNER ENVELOPE MEMBRANE OF CHLOROPLASTS 40 (TIC40)
AT1G36310	S-adenosyl-L-methionine-dependent methyltransferases superfamily protein	TRNA METHYLTRANSFERASE 9 (TRM9)
AT1G08200	Encodes a putative UDP-D-apiose/UPD-D-xylose synthetase.	UDP-D-APIOSE/UDP-D-XYLOSE SYNTHASE 2 (AXS2)
AT3G29360	Encodes one of four UDP-glucose dehydrogenase UGD) genes. Mutation of this gene in combination with UGD3 leads to swollen plant cell walls and severe developmental defects associated with changes in pectic polysaccharides.	UDP-GLUCOSE DEHYDROGENASE 2 (UGD2)
AT5G15490	Encodes one of four UDP-glucose dehydrogenase UGD) genes. Mutation of this gene in combination with UGD2 leads to swollen plant cell walls and severe developmental defects associated with changes in pectic polysaccharides.	UDP-GLUCOSE DEHYDROGENASE 3 (UGD3)
AT3G53520	Encodes a Golgi localized isoform of UDP-glucuronic acid decarboxylase. This enzyme produces UDP-xylose, which is a substrate for many cell wall carbohydrates including hemicellulose and pectin. UDP-xylose is also known to feedback regulate several cell wall biosynthetic enzymes.	UDP-GLUCURONIC ACID DECARBOXYLASE 1 (UXS1)
AT5G61150	Encodes highly hydrophilic protein involved in positively regulating FLC expression. Mutants are early flowering and show a loss of FLC expression in the absence of cold. Member of PAF-C complex.	VERNALIZATION INDEPENDENCE 4 (VIP4)
AT2G41740	Encodes a protein with high homology to animal villin.	VILLIN 2 (VLN2)
AT4G30160	Encodes a major actin filament bundling protein that is involved in root hair growth through regulating actin organization in a Ca2+-dependent manner.	VILLIN 4 (VLN4)
AT4G32330	WDL5 is an target of EIN3 that co-localizes with cortical microtubles. It its thought to function to stabilize microtubles during ethylene induced hypocotyl elongation.	WAVE-DAMPENED 5 (WDL5)
AT2G26920	Ubiquitin-associated/translation elongation factor EF1B protein
AT5G05010	clathrin adaptor complexes medium subunit family protein
AT4G11680	Zinc finger, C3HC4 type (RING finger) family protein
AT4G13110	BSD domain-containing protein
AT2G30710	Ypt/Rab-GAP domain of gyp1p superfamily protein
AT1G26300	BSD domain-containing protein
AT2G39130	Transmembrane amino acid transporter family protein
AT5G28850	Calcium-binding EF-hand family protein
AT1G21080	DNAJ heat shock N-terminal domain-containing protein
AT3G15040	senescence regulator (Protein of unknown function, DUF584)
AT5G24510	60S acidic ribosomal protein family
AT5G17530	phosphoglucosamine mutase family protein
AT4G11860	FAM63A-like protein (DUF544)
AT1G52380	NUP50 (Nucleoporin 50 kDa) protein
AT3G22850	aluminum induced protein with YGL and LRDR motifs
AT5G57000	DEAD-box ATP-dependent RNA helicase
AT2G14835	RING/U-box superfamily protein
AT1G11480	eukaryotic translation initiation factor-like protein
AT1G58110	Basic-leucine zipper (bZIP) transcription factor family protein
AT2G37160	Transducin/WD40 repeat-like superfamily protein
AT5G60460	Preprotein translocase Sec, Sec61-beta subunit protein
AT2G25670	hypothetical protein
AT1G24265	bZIP transcription factor, putative (DUF1664)
AT5G47430	DWNN domain, a CCHC-type zinc finger
AT2G29210	splicing factor PWI domain-containing protein
AT2G47330	P-loop containing nucleoside triphosphate hydrolases superfamily protein
AT1G20370	Pseudouridine synthase family protein
AT1G29220	transcriptional regulator family protein
AT5G47490	RGPR-like protein
AT3G58600	Adaptin ear-binding coat-associated protein 1 NECAP-1
AT2G15860	BAT2 domain protein
AT3G21810	Zinc finger C-x8-C-x5-C-x3-H type family protein
AT5G26610	D111/G-patch domain-containing protein
AT2G25970	KH domain-containing protein
AT1G76120	Pseudouridine synthase family protein
AT1G54610	Protein kinase superfamily protein
AT5G58950	Protein kinase superfamily protein
AT3G53430	Ribosomal protein L11 family protein
AT2G40010	Ribosomal protein L10 family protein
AT4G39140	RING/U-box superfamily protein
AT3G15220	Protein kinase superfamily protein
AT4G15790	uveal autoantigen with coiled-coil/ankyrin
AT5G04800	Ribosomal S17 family protein
AT4G39680	SAP domain-containing protein
AT5G35530	Ribosomal protein S3 family protein
AT4G35785	RNA-binding (RRM/RBD/RNP motifs) family protein
AT1G11360	Adenine nucleotide alpha hydrolases-like superfamily protein
AT3G46540	ENTH/VHS family protein
AT3G53390	Transducin/WD40 repeat-like superfamily protein
AT1G23170	Involved in cell wall modifications resulting in resistance to the biotroph Hpa.
AT1G27100	Actin cross-linking protein
AT5G55530	Calcium-dependent lipid-binding (CaLB domain) family protein

## Sheet: tobacco vs. soybean
Phophoproteins or their homologues shared between N. tabacum pollen phosphoproteome and G.max root hair phosphoproteome.
AGI	Description from TAIR	Gene Symbol
AT1G76010	Alba DNA/RNA-binding protein	(ALBA1)
AT1G20760	EH domain containing protein.	ARABIDOPSIS THALIANA EH DOMAIN CONTAINING PROTEIN 1 (ATEH1)
AT1G21630	TPLATE Adaptor complex subunit.	ARABIDOPSIS THALIANA EH DOMAIN CONTAINING PROTEIN 2 (ATEH2)
AT1G16610	Encodes SR45, a member of the highly conserved family of serine/arginine-rich (SR) proteins, which play key roles in pre-mRNA splicing and other aspects of RNA metabolism. SR45 is a spliceosome protein, interacts with SR33 and the U1-70K protein of the U1 snRNP. Also involved in plant sugar response. sr45-1 mutation confers hypersensitivity to glucose during early seedling growth.	ARGININE/SERINE-RICH 45 (SR45)
AT5G52040	Encodes an arginine/serine-rich splicing factor. Transcript is alternatively spliced and is differentially expressed in different tissues (flowers, roots, stems, and leaves) examined. Barta et al (2010) have proposed a nomenclature for Serine/Arginine-Rich Protein Splicing Factors (SR proteins): Plant Cell. 2010, 22:2926. RS41 binds to HYL1 and co-localizes to the nuclear dicing body. Along with …	ARGININE/SERINE-RICH SPLICING FACTOR 41 (RS41)
AT3G53500	Barta et al (2010) have proposed a nomenclature for Serine/Arginine-Rich Protein Splicing Factors (SR proteins): Plant Cell. 2010, 22:2926.	ARGININE/SERINE-RICH ZINC KNUCKLE-CONTAINING PROTEIN 32 (RS2Z32)
AT4G17720	RNA-binding (RRM/RBD/RNP motifs) family protein	BPA1-LIKE 1 (BPL1)
AT2G17290	Encodes calcium dependent protein kinase 6 (CPK6), a member of the Arabidopsis CDPK gene family. CDPKs contain an intrinsic Ca2+-activation domain with four EF hand Ca2+-binding sites. CDPKs protein kinases have been proposed to function in multiple plant signal transduction pathways downstream of [Ca2+]cyt elevations, thus transducing various physiological responses. CPK6 is expressed in both gu…	CALCIUM DEPENDENT PROTEIN KINASE 6 (CPK6)
AT1G80000	CASC3/Barentsz eIF4AIII binding protein	CASC3/BARENTSZ ELF4AIII-BINDING PROTEIN (BTZ1)
AT1G59610	A high molecular weight GTPase whose GTP-binding domain shows a low homology to those of other plant dynamin-like proteins.Contains a pleckstrin homologous domain. DRP2B and DRP1A participate together in clathrin-coated vesicle formation during endocytosis. The mRNA is cell-to-cell mobile.	DYNAMIN-LIKE 3 (DL3)
AT5G57870	Encodes a putative eukaryotic translation initiation factor The mRNA is cell-to-cell mobile.	EUKARYOTIC TRANSLATION INITIATION FACTOR ISOFORM 4G1 (eIFiso4G1)
AT2G36460	Aldolase superfamily protein	FRUCTOSE-BISPHOSPHATE ALDOLASE 6 (FBA6)
AT1G20110	Encodes a protein that is localized to the peripheral membrane of late endosomal compartments. Involved in the regulation of mulitivesicular/prevacuolar compartment protein sorting. Loss of function mutations are embryo lethal. Regulates IRT1-dependent metal transport and metal homeostasis. The mRNA is cell-to-cell mobile.	FYVE-DOMAIN PROTEIN 1 (FYVE1)
AT2G45200	Encodes a member of the GOS1 (Golgi SNARE) gene family.	GOLGI SNARE 12 (GOS12)
AT1G18190	This gene is predicted to encode a protein that functions as a Golgi apparatus structural component known as a golgin in mammals and yeast. A fluorescently-tagged version of GC2 co-localizes with Golgi markers, and this localization appears to be replicated using the C-terminal (508?668 aa) portion of the protein.	GOLGIN CANDIDATE 2 (GC2)
AT4G30190	Belongs to the P-type ATPase superfamily of cation-transporting ATPases, pumps protons out of the cell, generating a proton gradient that drives the active transport of nutrients by proton symport. has two autoinhibitory regions within the C-terminal domain. Its plasma membrane localization is light-dependent.	H(+)-ATPASE 2 (HA2)
AT3G51880	Encodes a protein belonging to the subgroup of HMGB (high mobility group B) proteins that have a distinctive DNA-binding motif, the HMG-box domain. The motif confers non-sequence specific interaction with linear DNA and structure-specific binding to distorted DNA sites. The HMGB proteins are involved in the assembly of nucleoprotein complexes. Can be phosphorylated by CK2alpha. In interphase cell…	HIGH MOBILITY GROUP B1 (HMGB1)
AT5G41950	Tetratricopeptide repeat (TPR)-like superfamily protein	HYPERSENSITIVE TO LATRUNCULIN B 1 (HLB1)
AT5G52200	Encodes an inhibitor of protein phosphatase one (PP1).	INHIBITOR-2 (I-2)
AT4G35890	Encodes a cytoplasmic LAM domain containing protein that is involved in leaf senescence. The mRNA is cell-to-cell mobile.	LA RELATED PROTEIN 1C (LARP1C)
AT5G63190	Encodes a member of the MRF (MA3 DOMAIN-CONTAINING TRANSLATION REGULATORY FACTOR) gene family under TOR control that is transcriptionally induced by dark and starvation. MRF1 can be phosphorylated in vitro by S6K1 and S6K2.	MA3 DOMAIN-CONTAINING TRANSLATION REGULATORY FACTOR 1 (MRF1)
AT3G18040	Encodes a protein with similarity to MAP kinases (MAPK9).Expressed preferentially in guard cells and appears to be involved in reactive oxygen species mediated ABA signaling.	MAP KINASE 9 (MPK9)
AT5G09850	Transcription elongation factor (TFIIS) family protein	MEDIATOR 26C (MED26C)
AT3G49470	nascent polypeptide-associated complex subunit alpha-like protein 2	NASCENT POLYPEPTIDE-ASSOCIATED COMPLEX SUBUNIT ALPHA-LIKE PROTEIN 2 (NACA2)
AT4G37870	Encodes a phosphoenolpyruvate carboxykinase that localizes to the cytosol.	PHOSPHOENOLPYRUVATE CARBOXYKINASE 1 (PCK1)
AT3G22490	Atrab28 plays a role in the ion cell balance during late embryogenesis and germination.	RESPONSIVE TO ABSCISIC ACID 28 (ATRAB28)
AT5G57290	60S acidic ribosomal protein family	RIBOSOMAL P3 PROTEIN B (P3B)
AT3G13570	encodes an SC35-like splicing factor of 30 kD that is localized to the nuclear specks. Barta et al (2010) have proposed a nomenclature for Serine/Arginine-Rich Protein Splicing Factors (SR proteins): Plant Cell. 2010, 22:2926.	SC35-LIKE SPLICING FACTOR 30A (SCL30A)
AT2G27100	Identified as a leaf form mutant by Redei having serrated leaves. Further analysis of the single loss of function allele indicated pleiotropic effects extending to many aspects of shoot development such as taller meristems, alterations in phase transition, phyllotaxy and branching. Encodes a single zinc finger containing protein that is expressed in meristems and organ primordia and forms a compl…	SERRATE (SE)
AT1G26355	SPIRAL1-LIKE1 belongs to a six-member gene family in Arabidopsis; all members share a high sequence similarity in amino- and carboxy-terminal regions. GUS expression was detected only in pollen; however, no endogenous transcript was found.	SPIRAL1-LIKE1 (SP1L1)
AT3G07880	RhoGTPase GDP dissociation inhibitor (RhoGDI) that spatially restricts the sites of growth to a single point on the trichoblast. It regulates the NADPH oxidase RHD2/AtrbohC, which is required for hair growth.	SUPERCENTIPEDE1 (SCN1)
AT5G61150	Encodes highly hydrophilic protein involved in positively regulating FLC expression. Mutants are early flowering and show a loss of FLC expression in the absence of cold. Member of PAF-C complex.	VERNALIZATION INDEPENDENCE 4 (VIP4)
AT4G30160	Encodes a major actin filament bundling protein that is involved in root hair growth through regulating actin organization in a Ca2+-dependent manner.	VILLIN 4 (VLN4)
AT1G43700	Encodes a VirE2-interacting protein. VIP1 mediates nuclear translocation of VirE2 via its amino half, and interacts with histone H2A via it carboxyl half. Involved in osmosensory response. The mRNA is cell-to-cell mobile.	VIRE2-INTERACTING PROTEIN 1 (VIP1)
AT3G58600	Adaptin ear-binding coat-associated protein 1 NECAP-1
AT1G18210	Calcium-binding EF-hand family protein
AT5G64130	cAMP-regulated phosphoprotein 19-related protein
AT5G57370	U4/U6.U5 small nuclear ribonucleoprotein
AT3G63400	Cyclophilin-like peptidyl-prolyl cis-trans isomerase family protein
AT2G25970	KH domain-containing protein
AT1G72690	neurofilament heavy protein
AT5G23750	Remorin family protein
AT3G15040	senescence regulator (Protein of unknown function, DUF584)
AT5G53620	RNA polymerase II degradation factor
AT3G07660	flocculation protein (DUF1296)
AT3G15220	Protein kinase superfamily protein
AT1G52380	NUP50 (Nucleoporin 50 kDa) protein
AT4G35785	RNA-binding (RRM/RBD/RNP motifs) family protein
AT1G11360	Adenine nucleotide alpha hydrolases-like superfamily protein
AT5G55660	DEK domain-containing chromatin associated protein
AT2G25670	hypothetical protein
AT2G18110	Translation elongation factor EF1B/ribosomal protein S6 family protein
AT5G64430	Octicosapeptide/Phox/Bem1p family protein

## Sheet: all datasets
Phophoproteins or their homologues common to all four studied datasets (A. thaliana, maize, and tobacco pollen phosphoproteomes, and soybean root hair phosphoproteome.
AGI	Description from TAIR	Gene Symbol
AT1G20760	EH domain containing protein.	ARABIDOPSIS THALIANA EH DOMAIN CONTAINING PROTEIN 1 (ATEH1)
AT1G21630	TPLATE Adaptor complex subunit.	ARABIDOPSIS THALIANA EH DOMAIN CONTAINING PROTEIN 2 (ATEH2)
AT1G59610	A high molecular weight GTPase whose GTP-binding domain shows a low homology to those of other plant dynamin-like proteins.Contains a pleckstrin homologous domain. DRP2B and DRP1A participate together in clathrin-coated vesicle formation during endocytosis. The mRNA is cell-to-cell mobile.	DYNAMIN-LIKE 3 (DL3)
AT5G57870	Encodes a putative eukaryotic translation initiation factor The mRNA is cell-to-cell mobile.	EUKARYOTIC TRANSLATION INITIATION FACTOR ISOFORM 4G1 (eIFiso4G1)
AT1G20110	Encodes a protein that is localized to the peripheral membrane of late endosomal compartments. Involved in the regulation of mulitivesicular/prevacuolar compartment protein sorting. Loss of function mutations are embryo lethal. Regulates IRT1-dependent metal transport and metal homeostasis. The mRNA is cell-to-cell mobile.	FYVE-DOMAIN PROTEIN 1 (FYVE1)
AT5G41950	Tetratricopeptide repeat (TPR)-like superfamily protein;(source:Araport11)	HYPERSENSITIVE TO LATRUNCULIN B 1 (HLB1)
AT5G52200	Encodes an inhibitor of protein phosphatase one (PP1).	INHIBITOR-2 (I-2)
AT4G35890	Encodes a cytoplasmic LAM domain containing protein that is involved in leaf senescence. The mRNA is cell-to-cell mobile.	LA RELATED PROTEIN 1C (LARP1C)
AT1G11360	Adenine nucleotide alpha hydrolases-like superfamily protein;(source:Araport11)
